# Supplementary material for: Network controllability analysis reveals the antiviral potential of Etravirine against hepatitis E virus infection
Source: mSystems. 2025 Aug 15;10(9):e00438-25. doi: 10.1128/msystems.00438-25 (PMC12456023; doi:10.1128/msystems.00438-25)
Supplement: Table S2 — Network property analysis of DPN. [file msystems.00438-25-s0007.xlsx]

## Sheet: Network properties
Table S2. Network property analysis of the directional protein-protein interaction network (DPN) at different cut offs
(2A) Network property analysis at C1.5
Name	Average Shortest Path Length	Betweenness Centrality	Closeness Centrality	Clustering Coefficient	Total Degree	Indegree	Neighborhood Degree	Outdegree
A0PJZ3	4.4253	0	0.225973	0	1	0	36	1
P46531	3.42871	9.52173	0.291655	0.0333333	43	24	16.9444	19
A5PKW4	5.51892	0	0.181195	0	1	0	8	1
O14775	4.52343	0.895425	0.221071	0.0714286	8	5	13.125	3
AAA03176	3.18109	0	0.314357	0.0897436	15	1	28.4615	14
P04637	2.91326	44.8698	0.343258	0.0315568	112	59	19.3011	53
P12931	2.67597	29.2594	0.373696	0.0422374	93	34	20.7123	59
P14598	0	0	0	0.125	8	8	50.875	0
P21730	4.40578	0.0141183	0.226974	0.05	5	4	31	1
P40189	3.62612	1.31433	0.275777	0.0757576	16	10	16.25	6
P42224	3.07677	12.9406	0.325016	0.0421422	73	22	19.6324	51
P49841	3.16949	10.6507	0.315508	0.0355102	55	21	21.94	34
P68431	1	0.0644974	1	0.0138889	9	8	11.1111	1
P98082	3.60917	2.12413	0.277072	0.0897436	14	9	32.8462	5
Q05655	2.92921	9.91018	0.341389	0.0594758	42	15	26.375	27
Q8IV61	0	0	0	0	2	2	17.5	0
Q96D96	0	0	0	0	1	1	13	0
Q9Y2R2	4.0678	0.268641	0.245833	0.166667	4	2	23	2
O00222	4.2002	0	0.238084	0	1	0	20	1
P21333	3.20339	2.98836	0.312169	0.0605263	22	10	27.1	12
O00238	3.99501	2.12538	0.250312	0.0875	17	1	9.625	16
O15105	3.90728	3.48308	0.255933	0.227273	17	9	21.4545	8
O15198	3.84447	4.52972	0.260114	0.0321637	20	10	14.6316	10
O43541	3.93619	0.653602	0.254053	0.208333	11	6	22.3333	5
O75995	4.30808	0.00111852	0.232122	0.666667	3	1	25	2
P13805	4.24826	1.94766	0.235391	0.0555556	9	5	12.8889	4
P18075	4.6341	0.453441	0.215792	0.0666667	8	4	14.1667	4
P36897	3.43968	4.97944	0.290725	0.0569801	32	11	13.8889	21
P57729	4.07976	0.00845972	0.245112	0.5	4	1	41.25	3
P62070	4.13958	1.05242	0.24157	0.0666667	6	4	20.6667	2
Q14D04	0	0	0	0	1	1	16	0
Q15796	3.26919	10.8864	0.305886	0.0850951	54	28	22.4545	26
Q70EL2	0	0	0	0.5	2	2	21.5	0
Q8TAI7	4.1984	0.00111852	0.238186	0.5	3	1	36	2
Q96D21	4.08076	0.00845972	0.245053	0.55	5	2	38.4	3
Q9H4E5	4.1994	0.00111852	0.238129	0.583333	4	2	33.75	2
Q9NRW1	0	0	0	0	1	1	16	0
O00254	4.3247	0	0.23123	0	3	0	33.6667	3
O95837	4.88734	0.899902	0.20461	0.00100806	32	31	4.375	1
P38405	0	0	0	0	20	20	3.6	0
P63096	3.33998	12.5269	0.299403	0.00297619	52	38	7.55102	14
O00287	1	0	1	0.05	5	0	4	5
P01903	1	0	1	0.3	5	4	22.8	1
P01911	0	0	0	0.3	5	5	22.8	0
P01920	0	0	0	0.0833333	4	4	24	0
P28068	0	0	0	0.166667	3	3	28.3333	0
Q30154	0	0	0	0.166667	3	3	28.3333	0
O00329	3.90828	0.404266	0.255867	0.0714286	9	3	27.7143	6
P27348	3.78863	4.64202	0.263947	0.0757576	29	15	19.4091	14
P63104	3.23131	16.781	0.309472	0.0332728	73	44	15.8793	29
Q14206	0	0	0	0	1	1	7	0
Q16665	3.28514	6.80422	0.304401	0.0404858	42	14	18.9744	28
Q9Y4H2	4.09671	0.264924	0.244098	0.197802	17	14	32.7857	3
O00339	5.26321	0.375026	0.189998	0	5	4	9.4	1
P35556	4.2662	0.743992	0.234401	0	2	1	24.5	1
O00401	5.01196	1.26772	0.199523	0	6	3	14.6667	3
O75400	4.0668	3.26021	0.245894	0.0272727	12	9	16.8182	3
Q5T0N5	0	0	0	0	1	1	6	0
Q99963	5.05184	1.83806	0.197948	0	10	6	8.4	4
O00444	4.17348	0.518158	0.239608	0.15	7	4	26.8	3
P31947	3.55633	5.74204	0.281189	0.0701058	32	14	19.1429	18
Q13485	3.39482	11.8553	0.294567	0.0651596	54	34	19.1667	20
O00548	4.1665	0.300929	0.24001	0.25	4	2	14.25	2
P49768	3.56032	2.29567	0.280874	0.0625	18	11	21.875	7
O00560	4.33466	0.872015	0.230699	0.05	5	3	3.6	2
P29323	3.36989	1.62332	0.296746	0.142857	9	3	33.4286	6
Q06945	4.65703	0.107006	0.214729	0.166667	4	3	16.6667	1
O00585	5.31306	0.556664	0.188215	0	3	2	14	1
Q9NRR5	4.31805	6.08368	0.231586	0.0118577	24	14	7.86957	10
O00587	4.4253	0	0.225973	0	1	0	36	1
O00755	3.7986	0.523679	0.263255	0.333333	4	2	27.5	2
O75084	4.15852	0.468905	0.24047	0	3	2	13.6667	1
P17612	2.82353	15.0948	0.354167	0.0165766	83	12	13.96	71
O14531	6.04681	0	0.165376	0	1	0	10	1
O14576	4.41974	0.472717	0.226258	0.513889	9	7	17.7778	2
P04183	3.67198	3.12192	0.272332	0.0470085	27	16	17.7037	11
P38936	3.5344	16.8522	0.282934	0.0782313	57	44	29.3265	13
O14594	1	0.105311	1	0	2	1	8	1
Q02246	0	0	0	0	2	2	3.5	0
O14604	4.57727	0.028784	0.218471	0	2	1	18	1
Q01844	3.58225	5.73664	0.279154	0.0326087	25	15	24.625	10
O14625	5.7677	0.065002	0.173379	0	3	2	30	1
P27487	4.77168	1.51143	0.20957	0	6	4	5.66667	2
O14682	4.53938	0.00546086	0.220294	0	3	2	31	1
P06400	3.54038	6.25053	0.282456	0.0848739	48	27	24.9714	21
O14745	4.12363	1.90468	0.242505	0.0416667	9	3	13.7778	6
P15311	3.42373	2.4922	0.292079	0.0625	18	9	24.8125	9
P21731	3.98405	1.55267	0.251001	0.0714286	8	5	43.25	3
P35228	4.04586	1.14045	0.247166	0.0958333	16	13	36.875	3
P36575	3.43569	1.0227	0.291062	0	5	1	28.6	4
Q00722	4.31007	0.0227289	0.232015	0	2	1	9.5	1
Q06495	0	0	0	0	1	1	9	0
Q08289	0	0	0	0.166667	3	3	33	0
Q13936	0	0	0	0.333333	4	4	43	0
O14777	4.18843	0.346245	0.238753	0.326923	19	6	12.1538	13
O60566	4.38485	2.30957	0.228058	0.401515	17	6	14.9167	11
P63167	4.67498	1.12012	0.213905	0.171429	15	11	8.33333	4
Q13352	3.85842	2.03532	0.259173	0.290909	11	9	25	2
Q2NKX8	0	0	0	0.738095	7	7	18.4286	0
Q5FBB7	4.38485	0	0.228058	0.472727	16	5	10.9091	11
Q8N0S6	0	0	0	1	6	6	11.5	0
Q8N6Y0	0	0	0	0	5	5	8.4	0
Q96GD4	3.65803	2.76587	0.273371	0.17033	18	9	18	9
Q9BZD4	4.38485	0	0.228058	0.472727	16	5	10.9091	11
Q9HBM1	4.38485	0	0.228058	0.472727	16	5	10.9091	11
Q9NSP4	4.38485	0	0.228058	0.472727	16	5	10.9091	11
O14798	6.21236	0.067244	0.160969	0	2	1	49	1
P50591	5.21635	1.08597	0.191705	0	5	3	9.6	2
O14813	3.92822	0.023787	0.254569	0	3	2	83	1
Q92793	2.92921	35.7968	0.341389	0.0352869	113	42	19.022	71
O14867	6.19741	0.00539503	0.161358	0	2	1	23.5	1
P52789	5.20239	1.10821	0.192219	0.0892857	8	6	36.125	2
O14933	4.5992	0.0435997	0.217429	0	5	1	7.5	4
O43255	4.09472	2.55431	0.244217	0	11	6	13.4444	5
O95786	0	0	0	0.0333333	6	6	11.8333	0
Q05086	3.74078	1.71393	0.267324	0.0666667	13	8	32.1	5
Q14258	0	0	0	0.05	5	5	7.8	0
O14944	3.87737	0	0.257907	0.5	2	1	29	1
P00533	2.88036	19.7652	0.347179	0.0865273	56	26	31	30
O14948	5.51446	0.0405357	0.181342	0	2	1	9	1
P35579	4.51944	0.666652	0.221266	0.1	6	5	31.5	1
O14975	4.22809	0	0.236514	0	1	0	58	1
O15018	1	0	1	0	1	0	2	1
P01034	0	0	0	0	2	2	3.5	0
P37023	0	0	0	0	2	2	6.5	0
P84022	3.16849	17.9381	0.315607	0.0726817	78	45	23.7018	33
Q8N5C8	0	0	0	0	1	1	11	0
O15111	3.43968	2.31928	0.290725	0.0684211	20	8	30.9	12
O43524	3.46261	5.93873	0.288799	0.0578818	36	13	25.1724	23
P03372	3.09671	13.7557	0.322923	0.0994194	57	26	33.7925	31
P19525	3.65204	0.650496	0.273819	0.136364	13	9	40.3636	4
P21580	3.86042	0.263716	0.259039	0.25	10	6	34	4
P27216	0	0	0	0	1	1	20	0
Q00653	3.99601	1.56787	0.25025	0.0833333	16	6	20.625	10
Q04206	3.10369	14.6045	0.322197	0.0478365	69	22	21.6769	47
Q92985	3.72881	0.663845	0.268182	0.204545	12	6	26.1667	6
Q96AQ6	0	0	0	0	2	2	21.5	0
Q9Y261	5.22732	0.559544	0.191303	0.15	5	3	20.2	2
O15130	5.74004	0	0.174215	0	1	0	3	1
P01303	4.74477	0.627055	0.210759	0	3	2	9.66667	1
O15162	4.38285	1.27163	0.228162	0.125	9	4	24.6667	5
O60269	4.51645	0.361829	0.221413	0.0833333	5	3	16.75	2
P17509	3.92822	0.147838	0.254569	0	4	3	40.3333	1
Q16659	4.09771	4.74484	0.244039	0.00395257	25	15	11.1739	10
Q9BQ66	5.0329	1.62533	0.198693	0.00833333	16	7	4.1875	9
O15550	0	0	0	0	1	1	19	0
P41134	3.78265	2.03855	0.264365	0.0357143	10	7	25	3
Q02535	4.66301	0.14117	0.214454	0.047619	9	7	21	2
Q8IWI9	4.41575	0.0884842	0.226462	0	2	1	18.5	1
Q9BRR9	1.66667	0.037149	0.6	0	2	1	13	1
O15245	1	0	1	0	1	0	2	1
Q16633	0	0	0	0	2	2	5	0
O15259	5.31306	0.141086	0.188215	0.05	5	4	22.4	1
O15273	1	0.000809796	1	0.166667	3	2	6	1
Q9GZV1	0	0	0	0.166667	3	3	11.3333	0
O15315	1.5	0	0.666667	0	1	0	9	1
O15360	4.04586	0.0776677	0.247166	0.266667	6	4	25.6667	2
P38398	3.05184	10.7302	0.327671	0.109987	47	21	30.2821	26
Q92922	1	0.00301787	1	0.166667	4	3	11	1
O15442	1.5	0.0105448	0.666667	0	2	1	17.5	1
P10589	1	0.108285	1	0.0535714	8	7	15.625	1
O15467	4.52092	0	0.221194	0	2	0	11	2
P32246	3.89232	2.17375	0.256916	0.0277778	10	7	17.1111	3
P51681	3.5324	2.95773	0.283093	0.0320513	13	7	22	6
O15511	4.46461	0	0.223984	0	2	1	10	1
P49137	3.4656	1.36119	0.28855	0.166667	18	8	34	10
O15524	3.47458	1.46503	0.287805	0.137255	22	12	21.7222	10
P01579	3.75374	1.71875	0.266401	0.10989	16	7	23.5	9
P08069	3.20439	1.84057	0.312072	0.158333	20	8	34.6875	12
P15498	3.3679	1.9803	0.296921	0.106719	26	18	21.5652	8
P23458	3.42074	3.23383	0.292335	0.0948617	27	14	18.7826	13
P51617	3.74177	2.28358	0.267253	0.0378788	16	10	12.4167	6
P62993	3.07378	11.3072	0.325332	0.0511299	70	42	15.1167	28
Q08881	3.66301	1.29514	0.272999	0.118182	16	8	24.0909	8
O15534	4.17747	0.388368	0.239379	0.0333333	8	5	11.5	3
P13866	0	0	0	0	1	1	6	0
P49674	3.74177	0.660075	0.267253	0.0238095	12	5	23	7
P63279	3.65803	8.78341	0.273371	0.0326087	33	20	20.0417	13
Q9Y6H5	4.16849	0.83514	0.239895	0.0833333	5	4	18.5	1
O43278	1	0.0291703	1	0	2	1	12.5	1
Q96IP4	0	0	0	0	2	2	12.5	0
O43281	4.38883	0.0140446	0.227851	0.333333	3	1	23.6667	2
P08631	3.80359	1.53365	0.26291	0.05	20	13	17.1875	7
Q05209	3.50449	3.83406	0.285349	0.1	18	9	25.8125	9
O43294	3.93121	1.48638	0.254375	0.0666667	7	4	21.5	3
P10275	3.25424	9.20855	0.307292	0.0880952	49	28	29.7222	21
P10911	4.85145	0.0273791	0.206124	0	3	2	8.33333	1
O43379	4.26221	0.208052	0.23462	0	3	1	18.6667	2
P20226	4.00199	3.57923	0.249875	0.137363	18	11	30.9286	7
P45984	3.34197	2.6929	0.299224	0.0434783	23	7	28.0435	16
O43435	4.4492	0	0.224759	0	1	0	13	1
P35916	3.45264	3.2665	0.289633	0.141026	16	7	27.1538	9
P15918	0	0	0	0	1	1	29	0
P17066	0	0	0	0	2	2	16.5	0
P30279	4.03689	1.46529	0.247715	0.150735	18	14	32.4118	4
P35558	0	0	0	0.232143	8	8	32.125	0
P35575	0	0	0	0.238095	7	7	32.8571	0
P41182	4.75573	0.383338	0.210273	0.111111	10	8	31.3333	2
P42772	5.0339	0.0344204	0.198653	0.458333	9	8	45	1
P61981	3.41376	8.94336	0.292932	0.0583215	55	32	17.3684	23
Q04917	3.17248	7.93961	0.315211	0.0997537	39	18	23.5517	21
Q13315	3.28315	3.25584	0.304585	0.0632411	29	9	19.4783	20
Q16589	0	0	0	0	2	2	61	0
Q8WWL7	0	0	0	0	1	1	29	0
Q969P5	0	0	0	0	2	2	22.5	0
Q9NYY3	4.51944	0.0273364	0.221266	0.166667	3	2	43.6667	1
P49711	4.35194	0.345097	0.229782	0.233333	6	3	31.1667	3
O43557	1	0	1	0	1	0	2	1
Q06643	0	0	0	0	2	2	11	0
O43581	1	0	1	0	1	0	4	1
O60506	0	0	0	0	4	4	8.5	0
O43603	4.32869	0.118895	0.231017	0	3	1	27.3333	2
O43639	4.58225	0.444236	0.218233	0.0545455	11	7	16	4
P48059	0	0	0	0.166667	3	3	16.3333	0
Q05193	5.1655	0.883973	0.193592	0.0909091	11	8	29.2727	3
Q13418	3.67498	1.06826	0.272111	0.0454545	13	7	20	6
Q15654	4.98405	1.24357	0.20064	0.0666667	10	6	16.4	4
O43663	4.25823	0.0221959	0.23484	0	3	1	37	2
P24941	3.26421	11.0676	0.306353	0.0492754	59	18	18.4348	41
O43707	3.5324	1.30487	0.283093	0.0666667	10	5	26.3	5
P14672	4.65503	2.23558	0.214821	0.0444444	11	9	24.9	2
Q13554	3.85444	0.882358	0.259441	0	9	5	19.1429	4
Q9NZJ4	0	0	0	0	1	1	10	0
O43747	6.0806	0.0589235	0.164458	0	3	1	1.66667	2
P08247	5.09073	0.608618	0.196436	0	3	2	24	1
P11277	0	0	0	0	1	1	3	0
O43763	4.17149	0	0.239723	0	2	1	29	1
O43914	4.71414	0	0.212128	0	1	0	14	1
P43403	3.71785	1.13425	0.268973	0.137363	16	4	19.1429	12
O43915	4.24028	0.527728	0.235834	0.208333	9	7	45.5556	2
P35968	3.24626	3.57387	0.308047	0.131579	22	9	26.4737	13
O43916	4.55279	0	0.219646	0	1	0	28	1
O43927	6.30708	0.0151632	0.158552	0	3	2	8.66667	1
O60258	4.55279	0	0.219646	0	1	0	14	1
P11362	3.55633	2.32538	0.281189	0.0659341	17	9	26.4286	8
Q99750	4.63111	1.71254	0.215931	0	14	8	6	6
O60282	4.31574	0	0.23171	0.5	2	0	30	2
O60437	4.61615	0.415647	0.216631	0	4	1	7.25	3
P12757	3.99601	1.38941	0.25025	0.163636	13	6	28.5455	7
Q674X7	0	0	0	0	1	1	4	0
Q93009	3.84347	3.73534	0.260182	0.030303	14	8	21.5	6
O60462	5.23629	0.712662	0.190975	0	4	3	4.33333	1
P49767	4.23729	2.11726	0.236	0.154545	12	9	39.0909	3
O60488	4.22832	0.0407472	0.236501	0.166667	3	2	38	1
O60494	5.12151	0.0398802	0.195255	0	2	1	6	1
P98164	4.12562	1.20535	0.242388	0	9	5	8.44444	4
O60565	4.16932	0	0.239847	0	1	0	29	1
O60682	4.665	0.0103321	0.214362	0	4	3	17.6667	1
P15923	3.666	4.8462	0.272777	0.0514706	24	14	26.2353	10
O60765	1.5	0.00696328	0.666667	0	3	2	11	1
Q13263	1	0.611952	1	0.047619	8	6	26.5714	2
O60895	1	0	1	0	2	0	1.5	2
P01258	0	0	0	0	1	1	2	0
P10997	0	0	0	0	2	2	2	0
O75030	4.27916	0.992966	0.233691	0.0681818	14	9	30.6667	5
P10415	3.49651	3.03074	0.285999	0.132411	25	22	42.7826	3
P17947	4.02891	1.5914	0.248206	0.121795	17	8	20.6923	9
P40126	0	0	0	0	1	1	12	0
Q9UJU2	3.75374	2.42222	0.266401	0.0952381	17	8	25.8667	9
P63000	3.16351	8.19986	0.316105	0.0340909	38	22	18.697	16
O75094	4.51594	0	0.221438	0	1	0	11	1
P07384	3.51944	2.06354	0.284136	0.0272727	11	6	22.1818	5
O75173	1	0	1	0	1	0	5	1
P01011	0	0	0	0	5	5	11.2	0
O75339	4.2012	0	0.238028	0	1	0	16	1
O75365	4.42032	0	0.226228	0	1	0	16	1
O75369	4.50548	0.0188087	0.221952	0.15	5	2	15	3
Q15746	5.48255	1.06265	0.182397	0.0576923	14	10	31.3846	4
O75376	3.75872	1.48009	0.266048	0.143382	20	9	27.5294	11
P08047	3.41775	7.23337	0.29259	0.0981417	55	30	25.4524	25
P14136	3.92921	1.10367	0.254504	0.0984848	12	10	37.1667	2
P20393	4.80857	0.0361339	0.207962	0.166667	4	3	32.6667	1
Q9UBK2	3.80957	3.64539	0.262497	0.055914	35	13	15.8387	22
Q9UBX0	0	0	0	0	1	1	17	0
O75410	1	0.315848	1	0	2	1	7.5	1
Q8NHU6	0	0	0	0	1	1	2	0
O75553	3.4656	0.896703	0.28855	0.2	7	3	35.8	4
P05106	3.332	2.41013	0.30012	0.0555556	23	10	19.3684	13
P19174	3.23131	6.85601	0.309472	0.0789779	47	25	19.5714	22
O75582	3.60319	1.31087	0.277532	0.143939	15	7	39.75	8
P01106	3.3659	10.9493	0.297097	0.063236	72	40	23.4444	32
P07101	3.5653	0.685577	0.280481	0.166667	11	7	43.8571	4
Q8N257	0	0	0	0	1	1	12	0
O75791	4.21735	0.950072	0.237116	0.0138889	12	6	7.11111	6
Q13094	3.75872	0.80241	0.266048	0.209091	13	7	21.8182	6
Q8WWW8	3.58724	0.403912	0.278766	0.333333	4	1	47.3333	3
Q92918	3.97607	0.309226	0.251505	0.333333	8	3	21.25	5
Q93062	1	0.44577	1	0	8	6	7.14286	2
O75840	4.53088	0	0.220708	0	1	0	49	1
O75899	6.04179	0	0.165514	0	2	0	5.5	2
Q9Y2D1	0	0	0	0	1	1	2	0
O75909	4.24227	1.35232	0.235723	0.0357143	8	3	22	5
Q7Z6G3	1.5	0.0196451	0.666667	0	3	2	8.33333	1
Q8N5I3	0	0	0	0	1	1	8	0
O75916	4.30179	0.690643	0.232461	0	3	1	19.3333	2
O76039	4.8597	0	0.205774	0	4	1	4	3
P49418	3.8674	0.7059	0.258572	0.0952381	8	4	34.7143	4
Q9HCJ2	0	0	0	0	1	1	2	0
O76076	4.2012	0	0.238028	0	1	0	16	1
O76081	4.15952	0.032511	0.240412	0	4	1	27	3
P19086	3.92822	1.13494	0.254569	0.00333333	26	25	8.08	1
Q93045	3.84247	0.634226	0.260249	0.0238095	8	5	25	3
O76096	1.5	0	0.666667	0	1	0	6	1
P07711	1	0.316346	1	0.0666667	6	5	20.1667	1
O94856	5.14796	0.0492552	0.194252	0.166667	3	1	4.33333	2
Q9H190	4.66899	0.140966	0.214179	0.0833333	4	1	4.25	3
O94907	4.81356	0.484698	0.207746	0	4	2	28.5	2
O94913	4.28259	0	0.233504	0.1	5	0	13.6	5
Q16533	0	0	0	0.5	3	3	18	0
Q96AH0	0	0	0	0	1	1	5	0
O94989	4.09073	0.293178	0.244455	0	2	1	29	1
O95059	1	0.315848	1	0	3	2	5.33333	1
P51513	0	0	0	0	1	1	3	0
O95084	4.95817	0	0.201687	0	1	0	12	1
P63261	3.96211	1.57205	0.252391	0	12	3	10.5	9
O95096	1	0	1	0	2	0	2	2
P35557	0	0	0	0	2	2	35	0
O95171	4.55279	0	0.219646	0	1	0	28	1
O95238	1	0.00487511	1	0	2	1	21	1
P14780	0	0	0	0.2	6	6	43.1667	0
O95376	3.90628	1.38824	0.255998	0	5	3	25	2
O75828	0	0	0	0	1	1	5	0
O95398	5.13546	0	0.194725	0	1	0	6	1
O95445	4.81673	0	0.20761	0	1	0	6	1
Q99612	3.82054	0.926418	0.261743	0.0666667	6	3	26.5	3
O95466	5.06181	0.00663961	0.197558	0	2	1	22	1
O95568	5.80478	0	0.172272	0	1	0	4	1
Q92561	4.80957	0.926857	0.207919	0	4	2	5.75	2
O95600	5.94217	0	0.168289	0	2	1	6	1
P56545	4.94317	1.20337	0.202299	0.2	8	6	12.1667	2
O95622	3.55434	0.523929	0.281346	0	3	1	63.3333	2
P17252	2.70588	11.6623	0.369565	0.0296037	73	14	19.3333	59
O95750	4.11167	0	0.24321	0.333333	4	1	18.6667	3
P01116	3.22333	3.16632	0.310238	0.031339	28	10	15.6667	18
P05230	3.74477	0.53509	0.267039	0.138889	9	5	15.2222	4
P09038	3.38584	5.56634	0.295347	0.0815789	22	9	26.2	13
O95754	4.59363	0	0.217693	0	1	0	12	1
P78352	3.59721	1.73492	0.277993	0.00757576	12	3	16.75	9
O95760	5.25498	0	0.190296	0	1	0	10	1
Q14194	4.25922	1.42344	0.234785	0.0111111	10	5	23.2	5
O95810	1	0.0154884	1	0	2	1	34.5	1
Q9H8W4	0	0	0	0	3	3	10.3333	0
O95841	4.94622	0	0.202175	0	1	0	7	1
Q02763	3.95015	2.74885	0.253155	0.119048	10	5	31.4286	5
O95863	4.44766	0.195725	0.224837	0.0666667	6	4	40	2
P00749	4.52542	1.04944	0.220974	0.0555556	11	5	25.7	6
Q13363	3.52343	4.3427	0.283814	0.0947712	25	10	22.2778	15
O95870	4.6839	0	0.213497	0	3	0	2	3
P00403	3.87737	0.345062	0.257907	0	3	2	20	1
P03905	4.39143	0.132354	0.227716	0	2	1	25.5	1
P13164	0	0	0	0	1	1	3	0
O95886	4.15155	0.0105837	0.240874	0	2	1	26	1
Q05397	3.15553	7.84769	0.316904	0.0492578	45	27	19.1282	18
O96004	4.665	0.665813	0.214362	0	6	5	34.4	1
O96009	4.22809	0	0.236514	0	1	0	58	1
O96014	5.15354	0.236435	0.194041	0.166667	4	3	11	1
O96020	4.26221	0.00971092	0.23462	0.333333	3	2	23.6667	1
P00395	5.57413	0	0.1794	0	1	0	2	1
Q16558	4.57869	0.39865	0.218403	0	2	1	12.5	1
P01133	3.44766	1.93479	0.290052	0.2	14	6	41.6364	8
P04083	4.10668	1.21854	0.243506	0.0641026	13	6	30.3846	7
P08729	0	0	0	0	1	1	42	0
P0DP24	3.19541	4.60635	0.312949	0.0181159	28	12	17.0833	16
P22681	3.11964	6.419	0.32055	0.0785985	40	21	22	19
P28482	2.71087	15.1356	0.368886	0.0406994	91	18	21.4458	73
P48431	3.87737	0.640628	0.257907	0	6	4	16.4	2
P68133	3.31007	3.62006	0.302108	0.0438596	20	7	21.4211	13
P68366	3.80758	0.696247	0.262634	0.0972222	10	6	34.6667	4
Q07889	3.2682	3.80695	0.305979	0.0665323	35	22	19.9375	13
Q92529	3.7986	0.187308	0.263255	0.166667	7	4	23.8333	3
P00738	4.5996	0	0.21741	0.0833333	4	0	8.75	4
P02647	4.94716	0.794135	0.202136	0.0909091	11	8	21.5455	3
P20273	3.96012	0.576667	0.252518	0.214286	8	3	21.125	5
P69905	4.17448	1.66989	0.239551	0.00757576	12	6	10.1667	6
Q86VB7	4.3998	0.182509	0.227283	0.0833333	5	4	25.75	1
P00747	5.22233	0.782012	0.191485	0.0416667	9	7	6.22222	2
P06733	4.23031	1.34398	0.236389	0.119048	8	7	47.7143	1
P10645	0	0	0	0.166667	3	3	22	0
P05120	4.26919	0.139626	0.234236	0	4	2	18.25	2
P08697	6.21635	0	0.160866	0.5	2	1	9.5	1
Q03405	3.98903	0.421999	0.250687	0.0952381	8	2	23.8571	6
P00797	5.19721	0	0.192411	0	1	0	7	1
P01019	4.2014	1.54874	0.238016	0.0238095	9	6	20.8571	3
P01008	6.21713	0	0.160846	0	1	0	9	1
P30556	3.71286	1.26417	0.269334	0.142857	9	2	33.75	7
P50052	5.2004	0	0.192293	0	2	1	7	1
P01023	4.34596	0.745616	0.230099	0.0238095	7	3	14.8571	4
P14091	4.48156	0.0420096	0.223137	0	2	1	15	1
P01100	3.19641	7.88469	0.312851	0.0638792	47	18	23.6905	29
P01375	3.56431	4.59357	0.280559	0.0265152	33	15	18.5152	18
P01584	4.43769	2.02451	0.225343	0.052381	16	9	28.2	7
P03956	7.97208	0.192879	0.125438	0.0666667	6	4	25.3333	2
P05305	4.20837	1.58931	0.237621	0.0972222	10	6	35.2222	4
P10147	4.44467	0.546648	0.224989	0.142857	8	5	23	3
P13236	4.49053	0.117777	0.222691	0.3	5	2	27.2	3
P13500	4.50449	0.506938	0.222001	0.0535714	8	5	23.125	3
P13501	3.97807	0.792795	0.251378	0.0357143	8	4	26.875	4
P16581	3.80259	0.779314	0.262979	0.107143	8	3	32.625	5
P19320	4.27916	0.691251	0.233691	0.15	5	3	35.4	2
P19876	0	0	0	0.166667	4	4	39.5	0
P20823	3.67697	0.932431	0.271963	0.118182	15	7	38	8
P26439	0	0	0	0.0833333	4	4	38.25	0
P29459	5.13858	0.365929	0.194606	0.0818182	11	10	33.8182	1
Q01196	3.65902	6.19251	0.273297	0.0237154	24	9	18.5652	15
Q13950	3.55633	1.24701	0.281189	0.117647	23	11	30.1176	12
O43272	0	0	0	0	1	1	63	0
O94925	0	0	0	0	1	1	63	0
P17693	4.42672	1.30567	0.225901	0.0333333	6	3	22.1667	3
P24864	3.85643	1.29194	0.259307	0.141667	18	10	27.3125	8
P25490	3.87537	1.11683	0.25804	0.113636	17	8	26.0833	9
P28749	3.70489	2.39172	0.269914	0.204545	16	11	35.25	5
P30511	4.43071	0.459109	0.225698	0.0833333	4	2	32.75	2
P31946	3.44367	4.15562	0.290388	0.108333	35	17	21.76	18
P49715	3.52642	4.07205	0.283574	0.116667	30	15	30	15
P52790	0	0	0	0.333333	4	4	49.25	0
Q13287	4.23529	0.406457	0.236111	0.138889	10	6	26.3333	4
Q2TB90	0	0	0	0.666667	3	3	64.3333	0
Q53GL7	0	0	0	0	2	2	54.5	0
Q8N0Y7	0	0	0	0	2	2	51	0
Q8N474	1	0.152584	1	0	2	1	33	1
P02671	4.668	0.416555	0.214225	0.047619	7	5	18.7143	2
P04275	0	0	0	0	6	6	11.5	0
P18206	3.52243	2.6699	0.283895	0.05	17	10	22.1875	7
P49407	3.40877	3.52037	0.293361	0.0541126	23	12	23.0455	11
Q13761	4.00997	0.31382	0.249378	0.0666667	7	3	26.5	4
Q6VAB6	0	0	0	0.5	2	2	55	0
Q7Z2W4	0	0	0	0	1	1	27	0
Q86XD5	0	0	0	0	1	1	27	0
Q96ID5	4.58624	0.995294	0.218043	0	8	5	14.25	3
Q9HCM3	0	0	0	0	2	2	16	0
Q9Y4K4	4.13759	0.272509	0.241687	0	6	4	31.8333	2
P01138	4.28814	0.194078	0.233202	0.0333333	7	2	8.83333	5
P08138	3.31406	0.939691	0.301745	0.106061	14	3	30.5	11
P30793	0	0	0	0.0178571	8	8	12.25	0
Q15858	0	0	0	0.0333333	6	6	23	0
P01148	4.19422	0	0.238423	0	2	0	25.5	2
P18146	3.79063	1.78921	0.263809	0.0952381	16	8	31.7333	8
P01189	4.74477	0.0238535	0.210759	0	2	1	14	1
P32245	3.74975	2.48848	0.266684	0	11	6	20.9	5
P01282	5.30777	0	0.188403	0	2	0	13	2
P50222	0	0	0	0	3	3	6.33333	0
P06858	4.6321	1.50039	0.215885	0.0875	16	13	19.75	3
P20333	4.52144	0	0.221169	0.5	2	1	27	1
P31749	2.88833	20.7767	0.34622	0.0404135	69	25	22.0351	44
P35499	0	0	0	0	4	4	14	0
P37088	4.65503	1.04783	0.214821	0	8	7	16.625	1
Q12933	3.52443	2.70188	0.283734	0.0285714	21	6	13.7143	15
Q99466	4.19741	0.0922447	0.238242	0.0666667	6	2	12.1667	4
Q9HC29	1	0.315848	1	0.166667	3	2	16.3333	1
Q9NY46	0	0	0	0	3	3	14.3333	0
Q9UI33	0	0	0	0	4	4	24	0
Q9UQD0	0	0	0	0	4	4	24	0
P49279	0	0	0	0	1	1	14	0
Q6ZQW0	0	0	0	0	1	1	14	0
P26006	3.80857	0.573525	0.262565	0.1	6	2	16	4
Q99836	4.07478	0.377605	0.245412	0.0833333	13	6	18.6667	7
P01588	3.80359	2.20579	0.26291	0.142857	7	2	44.1429	5
P29350	3.10369	4.77066	0.322197	0.0748106	37	8	19.4848	29
P01730	3.80558	2.75001	0.262772	0.00909091	11	5	16.5455	6
P06729	4.41276	0.0899889	0.226615	0	2	1	26.5	1
Q14005	3.83848	0.665636	0.260519	0.0714286	8	4	32	4
Q9Y297	3.59521	1.53851	0.278148	0.0604396	14	3	19.9286	11
P02452	4.39681	1.16411	0.227438	0.0448718	13	9	21.3077	4
Q08345	4.08873	0.171473	0.244574	0	7	2	19.2	5
P02458	6.98305	0.989178	0.143204	0	7	5	7	2
Q14055	5.99402	0.632434	0.166833	0	3	2	6.33333	1
Q96JB6	0	0	0	0	1	1	7	0
P11597	4.57926	0.286036	0.218376	0	3	2	17	1
P54750	0	0	0	0	2	2	17.5	0
P02655	5.62712	0.00298309	0.177711	0.166667	3	2	14	1
P02656	5.48255	0.375825	0.182397	0.214286	8	3	15.625	5
P02652	0	0	0	0.333333	6	6	34	0
P06727	0	0	0	0	2	2	13	0
P20702	0	0	0	0	1	1	7	0
P33151	3.67498	0.401268	0.272111	0.25	5	4	26.75	1
P02741	5.07349	0	0.197103	0.0178571	8	0	5.5	8
B9A064	0	0	0	0.166667	3	3	8.33333	0
P02745	1	0.000257161	1	0.166667	3	1	4.66667	2
P02746	0	0	0	0.166667	3	3	4.33333	0
P02747	0	0	0	0	1	1	8	0
P12318	4.7998	0.0498004	0.208342	0	2	1	12	1
Q6UVK1	0	0	0	0	3	3	14.6667	0
P02765	5.13546	0	0.194725	0	1	0	6	1
P02776	4.13061	0.717409	0.242095	0	5	1	13	4
P04070	3.87537	0.407302	0.25804	0.0444444	10	2	18.5	8
P10124	4.42373	0.113507	0.226054	0.0833333	4	2	14.5	2
P02778	5.7677	0.233575	0.173379	0.285714	7	6	29.2857	1
P02787	5.29791	0	0.188754	0	3	0	2	3
P08833	0	0	0	0	1	1	3	0
Q13509	4.41932	0.20607	0.226279	0.166667	3	1	26.3333	2
P05937	0	0	0	0	2	2	33	0
P41235	3.47856	1.56871	0.287475	0.1875	22	9	35.9412	13
Q15466	3.65404	1.07586	0.27367	0.052381	18	5	20.9333	13
Q4ZG55	0	0	0	0	1	1	53	0
Q9C075	0	0	0	0	1	1	53	0
P03886	4.39143	0	0.227716	0	1	0	48	1
P04035	1	0.315848	1	0	2	1	38	1
O15503	0	0	0	0	1	1	2	0
P40197	4.22532	0.0114716	0.236668	0	2	1	34	1
P67870	3.4008	3.14558	0.294049	0.0619048	25	10	22.2857	15
O00213	0	0	0	0	3	3	35	0
P21462	4.32901	0.0669276	0.231	0	3	1	31.3333	2
P25089	0	0	0	0	1	1	13	0
Q5T3J3	4.3998	2.3817	0.227283	0.0380117	19	13	10.2105	6
Q7L5N1	3.81655	3.75161	0.262017	0.0404412	17	14	21.4118	3
Q9Y600	4.41874	0.0294888	0.226309	0.166667	4	2	34.75	2
P04181	1.66667	0.667231	0.6	0	2	1	13.5	1
Q8N357	1	0.352037	1	0	4	2	2	2
Q15047	4.22333	2.31635	0.23678	0.0441176	20	12	14.8235	8
Q5RL73	4.52941	1.95506	0.220779	0.00909091	12	10	11.8182	2
Q8TF32	0	0	0	0.5	2	2	38	0
Q9HB58	4.5334	0	0.220585	0.5	3	2	38	1
Q9P283	0	0	0	0	1	1	27	0
P04234	4.34596	0.0354167	0.230099	0.166667	3	1	10.3333	2
P07766	4.61815	0.0300466	0.216537	0.1	5	3	7.6	2
O14514	0	0	0	0	1	1	93	0
O95997	0	0	0	0.333333	3	3	78.6667	0
P07996	4.90728	1.13486	0.203779	0.0545455	11	6	21.1818	5
P10412	0	0	0	0.4	5	5	48.8	0
P17096	4.25424	1.46521	0.23506	0.148352	17	13	37.8571	4
P29590	3.33101	1.98282	0.30021	0.226316	23	9	42.65	14
P31350	3.65503	0.151553	0.273595	0.5	5	3	66.3333	2
P48730	3.70688	0.421769	0.269769	0.133333	7	1	27.5	6
P49354	4.21635	0.357508	0.237172	0	3	1	40.6667	2
P49356	4.21635	0.357508	0.237172	0	3	1	40.6667	2
P52926	5.65204	0.0421501	0.176927	0.190476	7	6	47.1429	1
P58005	0	0	0	0	1	1	93	0
P60484	3.21037	4.24446	0.311491	0.0684211	26	14	29.75	12
P78543	4.57827	0.355415	0.218423	0.15	5	3	44.8	2
Q01094	3.42074	6.10348	0.292335	0.130719	25	14	29.9444	11
Q03701	3.89133	0.692963	0.256982	0.15	7	5	31.8	2
Q14192	3.6341	1.22265	0.275171	0.106061	13	7	32.1667	6
Q16666	4.77767	0.0619973	0.209307	0.15	5	3	41.2	2
Q7LG56	0	0	0	0.5	2	2	58	0
Q8WTS6	0	0	0	0	1	1	93	0
Q92597	5.80658	0.630507	0.172218	0.25	4	3	52.5	1
Q96PM9	0	0	0	0	1	1	93	0
Q9BZR8	0	0	0	0	1	1	93	0
Q9H3D4	3.91226	0.0417337	0.255607	0.15	6	5	49.8	1
Q9H4X1	0	0	0	0.5	2	2	76.5	0
Q9HA38	0	0	0	0	1	1	93	0
Q9NYZ3	0	0	0	0	1	1	93	0
Q9UBN6	6.21236	0.067244	0.160969	0	2	1	49	1
P04792	3.73081	2.13454	0.268038	0.0909091	13	6	29.3333	7
P08123	4.32702	0.619102	0.231106	0.0892857	9	6	27.875	3
P98095	4.73878	0.411928	0.211025	0	5	4	8.4	1
Q14653	3.62712	2.23613	0.275701	0.05	17	4	15.3125	13
P05164	5.94223	0	0.168287	0	1	0	11	1
P21579	4.18843	0.0189963	0.238753	0	3	1	12.3333	2
P68400	2.84546	11.395	0.351437	0.0517241	69	19	22.1356	50
P25101	4.21137	0.377349	0.237453	0	6	1	27	5
P46379	3.48654	4.77159	0.286817	0.0217391	23	11	16.2609	12
P05556	3.44167	2.43572	0.290556	0.0309524	21	8	12.7619	13
P15531	4.85743	1.86556	0.20587	0	8	5	17.6667	3
Q08380	4.51745	0.00112022	0.221364	0	2	1	18.5	1
Q9UKP3	0	0	0	0	1	1	21	0
P05771	3.22233	1.50816	0.310334	0.017316	27	6	18.5	21
P16949	3.59023	1.08258	0.278534	0.0727273	12	9	38.7273	3
P20700	3.31306	1.53205	0.301836	0.0777778	12	3	26.8	9
P41180	0	0	0	0	2	2	44	0
P55042	3.70489	0.869277	0.269914	0.0714286	10	7	42.875	3
P56537	3.82154	0.625871	0.261675	0.0277778	10	3	20.8889	7
Q06187	3.25623	0.867487	0.307103	0.154167	20	5	30.5	15
Q16236	3.92024	0.908409	0.255086	0.0444444	11	6	24.8	5
Q96HC4	5.04586	0.00265977	0.198182	0.166667	4	3	15.6667	1
P06899	0	0	0	0	3	3	20.3333	0
Q14209	4.2343	0.120664	0.236167	0.309524	10	5	24.4286	5
Q9UGL1	0	0	0	0	1	1	35	0
P06493	2.93619	20.1528	0.340577	0.0305085	71	18	17.2	53
P06748	3.52144	0.969781	0.283975	0.138889	11	7	38.8889	4
P12272	4.26321	0.0379654	0.234565	0	4	3	42.6667	1
P26358	3.75075	1.43459	0.266614	0.115385	13	8	33.6154	5
P30291	3.38784	1.39433	0.295174	0.2	16	8	43.4545	8
P54132	3.91027	0	0.255737	0.25	5	4	38.6	1
Q12959	3.7677	2.04078	0.265414	0.00641026	13	3	16.3846	10
Q14674	0	0	0	0	3	3	72.6667	0
Q15398	4.59222	0.244152	0.217759	0	4	3	35.25	1
Q53EZ4	0	0	0	0	2	2	71.5	0
Q8WX93	5.99501	0.149825	0.166805	0	4	3	36.75	1
Q96GX5	0	0	0	0	3	2	60	1
Q99640	3.84746	0	0.259912	0.5	3	1	41.5	2
Q99666	0	0	0	0	1	1	60	0
Q9BPX3	0	0	0	0	2	2	32	0
Q9NZT2	0	0	0	0	1	1	60	0
Q9Y250	0	0	0	0	1	1	60	0
Q9Y3Z3	0	0	0	0	3	3	40.6667	0
Q9Y5N6	5.66201	0.0339521	0.176616	0	2	1	33	1
P06756	3.84064	0	0.260373	0.1	5	0	17	5
P04216	0	0	0	0	2	2	11.5	0
Q13443	3.81157	0.039871	0.262359	0	4	2	19	2
Q9P2H0	4.22532	2.82127	0.236668	0.032967	14	6	13.9286	8
P07332	1	0.31603	1	0	6	4	10.25	2
Q96JZ2	0	0	0	0	1	1	4	0
P07333	4.47112	0.34095	0.223658	0	4	2	9.5	2
Q15078	5.99402	0.421882	0.166833	0	5	4	9.6	1
P40259	3.69791	0.373027	0.270423	0.142857	7	5	28.7143	2
P07949	3.15553	0.694947	0.316904	0.181818	16	5	40.3333	11
P24588	3.9661	0.0923555	0.252137	0.05	5	3	14.8	2
P56159	0	0	0	0.5	2	2	10.5	0
P09917	4.46461	0.057758	0.223984	0.15	6	5	54	1
P42285	4.15753	0.656462	0.240528	0	5	1	20.5	4
Q16739	0	0	0	0	1	1	42	0
Q92769	4.13958	2.11955	0.24157	0.0904762	21	13	21.1333	8
Q9NRA1	0	0	0	0.5	2	2	28.5	0
P51884	0	0	0	0	1	1	8	0
P53779	3.49452	0.388388	0.286163	0.0285714	16	3	25.4	13
Q03135	3.06879	2.60736	0.325861	0.0952381	26	10	29.0909	16
P08151	4.65902	1.34804	0.214637	0.0879121	17	7	12.0714	10
O95409	0	0	0	0.333333	3	3	11	0
P10070	4.65803	2.01096	0.214683	0.0620915	21	10	12.0556	11
P12644	1	0.631695	1	0.1	7	4	10.4	3
P34820	0	0	0	1	2	2	16	0
P56705	0	0	0	0.333333	3	3	11.3333	0
Q9Y6C5	0	0	0	1	2	2	16	0
P08235	4.18644	1.31886	0.238866	0	7	2	10.1429	5
P14415	0	0	0	0	1	1	7	0
P50993	0	0	0	0	1	1	7	0
P54710	1	0.317835	1	0	3	1	3.33333	2
P08476	5.65703	0	0.176771	0	2	1	5	1
P19883	4.65803	0.732529	0.214683	0	6	3	10.6	3
Q99062	0	0	0	0	1	1	16	0
Q9UKV0	4.39781	0.150624	0.227386	0.1	5	2	14.8	3
P08637	4.56076	0	0.219262	0	1	0	33	1
P08908	4.32869	0	0.231017	0.333333	3	1	28.3333	2
P08913	3.65902	1.16325	0.273297	0.0892857	10	2	24.125	8
P07988	0	0	0	0	2	2	4.5	0
P63211	3.49053	0.778627	0.28649	0.0791667	16	4	19.4375	12
Q9UBI6	3.82054	0.0527141	0.261743	0	3	2	30.3333	1
P05186	0	0	0	0.0833333	4	4	15	0
P21781	3.96909	0.00998147	0.251947	0.133333	7	1	15	6
P26022	1	0.315591	1	0	2	1	11.5	1
P09493	1	0.0112871	1	0	2	1	6.5	1
Q13563	0	0	0	0.166667	4	4	17.5	0
P09564	1.5	0	0.666667	0	1	0	6	1
P09693	5.19342	0.449113	0.192551	0.166667	3	1	24.6667	2
P09769	3.37749	0	0.296078	0.142857	10	1	27.5	9
P11473	3.74576	1.02281	0.266968	0.0641026	14	7	37.6154	7
P14317	3.66999	0.200616	0.27248	0	6	4	19.8	2
P09936	4.65438	0	0.214851	0	1	0	24	1
P0DMS8	4.33665	0	0.230593	0	1	0	49	1
P23409	4.77966	0.043986	0.20922	0	5	3	13	2
P40145	0	0	0	0	1	1	24	0
Q8N5S9	3.71785	0.755477	0.268973	0.0714286	9	5	33	4
Q8WZ42	4.05982	1.4044	0.246316	0.0272727	12	7	16.4545	5
Q9Y4I1	4.18046	0.206602	0.239208	0	4	2	15.3333	2
Q12946	0	0	0	0	1	1	18	0
P10242	3.90628	0.824696	0.255998	0.154545	13	10	36.2727	3
P09488	0	0	0	0	2	2	10.5	0
P05089	0	0	0	0	2	2	30	0
P55089	0	0	0	0	1	1	36	0
Q01860	3.47059	4.35205	0.288136	0.0294118	20	4	17.6111	16
Q9C0K0	0	0	0	0	2	2	22	0
P10720	4.87151	0	0.205275	0	1	0	10	1
P10747	3.86839	0.0507503	0.258505	0.133333	7	1	24	6
P10912	4.00598	0.00800955	0.249627	0.4	5	3	28.4	2
P10914	4.28714	0.565996	0.233256	0.166667	7	3	30.1667	4
Q03001	4.6331	0.108339	0.215838	0.05	5	1	7.6	4
P11137	3.69292	0.154842	0.270788	0	5	3	49.3333	2
P11161	6.02493	0.00267918	0.165977	0.5	3	2	8	1
Q99684	5.02592	0.0591701	0.198968	0.333333	4	2	12	2
P11308	4.14855	1.28873	0.241048	0	11	4	13.6667	7
P13598	4.41874	0.0644126	0.226309	0	2	1	12.5	1
Q9UHI8	5.34197	0.0268646	0.187197	0	2	1	8	1
Q9Y2J2	3.9681	0.471309	0.25201	0.196429	11	8	29.375	3
Q13239	3.90828	0.150641	0.255867	0.2	5	3	26.8	2
Q8NFM7	0	0	0	0	1	1	14	0
P08684	0	0	0	0	2	2	8.5	0
P48443	3.59422	1.82891	0.278225	0.0470085	28	4	10.1852	24
Q07973	0	0	0	0	1	1	13	0
P11912	3.74377	0.0854285	0.267111	0.138889	9	2	23.3333	7
P12429	3.89343	0	0.256843	0	2	0	50.5	2
P12532	4.22809	0	0.236514	0	1	0	58	1
P12544	5.85145	0.00450025	0.170898	0	2	1	8	1
Q8N8U9	0	0	0	0	1	1	5	0
Q9H772	0	0	0	0	1	1	5	0
Q14533	0	0	0	0	1	1	11	0
P12814	4.999	2.362	0.20004	0.0164835	14	10	10.4286	4
Q5VTD9	4.04686	3.72461	0.247105	0.00909091	13	10	10.7273	3
Q93052	0	0	0	0	1	1	14	0
P18545	0	0	0	1	2	2	66.5	0
P19022	3.65105	0.376872	0.273894	0.1	6	3	36	3
P20701	0	0	0	0.166667	4	4	40.5	0
P42226	3.34297	1.33416	0.299135	0.105072	24	3	27.375	21
P48167	0	0	0	0	1	1	73	0
Q14721	0	0	0	0	1	1	73	0
Q99439	0	0	0	0	1	1	73	0
Q9H310	0	0	0	0	1	1	73	0
Q9H5V8	6.21834	0.0751955	0.160814	0.333333	4	3	38.25	1
Q9Y3Q4	0	0	0	0	1	1	73	0
P13385	4.30508	0.0423316	0.232283	0	4	1	19.25	3
P13497	5.39243	0	0.185445	0	1	0	13	1
P54257	4.999	1.90278	0.20004	0.0178571	9	7	7.875	2
Q9Y2Y6	0	0	0	0	1	1	9	0
P13942	4.66833	0	0.21421	0	1	0	27	1
P23297	0	0	0	0	1	1	12	0
P14555	4.4199	0	0.226249	0	4	0	9.25	4
P04054	0	0	0	0	3	3	30.6667	0
P18054	0	0	0	0	1	1	4	0
O60662	0	0	0	0	1	1	10	0
P14784	3.51944	0.0254428	0.284136	0.267857	10	2	34.5	8
P15018	3.97012	0	0.251882	0.166667	3	0	34.6667	3
P15153	4.38485	0.563175	0.228058	0	4	2	18.25	2
P19878	1	0.0311804	1	0	5	4	25.2	1
P15169	5.17032	0	0.193412	0	1	0	12	1
P16150	0	0	0	1	2	2	41	0
Q9NZA1	5.99302	0.00721999	0.166861	0	3	2	16.3333	1
Q13588	4.2652	0.00573095	0.234455	0.333333	3	2	32.3333	1
P21246	3.8664	1.81272	0.258638	0.0164835	15	3	8.71429	12
Q8NC67	0	0	0	0	1	1	6	0
O43680	0	0	0	0	1	1	17	0
P16157	5.01288	0.068994	0.199486	0	4	1	4.75	3
P48751	0	0	0	0	1	1	4	0
P16234	3.34197	0.0518334	0.299224	0.339286	10	2	44.875	8
P16619	4.52841	0.172164	0.220828	0	2	1	9.5	1
P16671	3.58225	2.35859	0.279154	0.1	11	5	28.8182	6
P16860	4.57926	0.0219857	0.218376	0	2	1	44.5	1
P17081	5.54076	0.746005	0.180481	0	5	2	6.75	3
Q9HD26	6.53777	0.000992073	0.152957	0	3	1	2.5	2
P11169	0	0	0	0	1	1	14	0
Q9UMX1	4.81456	0.889452	0.207703	0.125	13	6	17.6667	7
P23677	4.10169	0.0434124	0.243802	0.05	5	3	38.2	2
P24844	0	0	0	0.166667	3	3	34	0
P51674	0	0	0	0	1	1	66	0
Q07869	3.76072	2.26366	0.265907	0.0862069	30	8	21.7241	22
Q13976	4.4995	0.0789269	0.222247	0	7	2	20	5
Q14432	0	0	0	0.333333	3	3	66.3333	0
Q14994	0	0	0	0	3	3	37.3333	0
Q15080	0	0	0	0	3	3	34.3333	0
Q15121	3.70788	0.147813	0.269696	0.0833333	4	3	53	1
Q8NFA2	0	0	0	0	1	1	66	0
Q92681	0	0	0	0	1	1	66	0
Q96RI1	4.47458	0.349669	0.223485	0	6	3	28	3
Q9BZL6	4.70788	0.443691	0.21241	0.0666667	9	5	18.5	4
Q9UJY1	3.84247	0.0454695	0.260249	0	3	2	66.6667	1
P17540	5.39542	0	0.185342	0	1	0	19	1
O60240	0	0	0	0.25	5	5	45.8	0
O76074	0	0	0	0	2	2	40	0
O95180	0	0	0	0	1	1	75	0
P16066	0	0	0	0	1	1	75	0
P31323	3.28415	2.38558	0.304493	0.0448718	16	6	24	10
P33076	5.39382	0.553182	0.185397	0.0681818	12	5	26.75	7
P35236	3.70987	0.0219271	0.269551	0	4	3	55	1
P36382	0	0	0	0	1	1	75	0
P37059	0	0	0	0	1	1	75	0
P48729	3.47757	1.476	0.287557	0.166667	12	4	40.3	8
P54646	4.3001	0.0431397	0.232553	0.15	5	1	27.6	4
P78348	3.82253	0	0.261607	0	2	1	75	1
Q13351	0	0	0	0.0833333	4	4	57.25	0
Q16790	0	0	0	0	2	2	83	0
Q86UN6	4.28215	0	0.233527	1	2	1	44	1
Q8IWQ3	0	0	0	0	1	1	75	0
Q8IWU9	0	0	0	0	1	1	75	0
Q8N4C6	4.65404	0.0153579	0.214867	0.166667	3	2	49.6667	1
Q8TAE6	0	0	0	0	2	2	43	0
Q8WVI7	0	0	0	0	1	1	75	0
Q96T88	0	0	0	0	3	3	30	0
Q9BZE0	0	0	0	0.5	2	2	42	0
Q9NZV8	0	0	0	0	5	5	20	0
Q03518	4.04387	1.44424	0.247288	0.0238095	7	4	23.1429	3
Q8NHL6	0	0	0	0	1	1	6	0
P11215	0	0	0	0	1	1	13	0
P34810	0	0	0	0	1	1	13	0
P80370	4.2343	0.889624	0.236167	0	5	3	13	2
Q9HAZ2	0	0	0	0	1	1	6	0
O14684	0	0	0	0	1	1	15	0
P12107	0	0	0	0	1	1	15	0
Q14781	0	0	0	0	3	3	15.3333	0
P18510	4.56175	0	0.219214	0.5	3	0	13	3
P18564	4.15239	0	0.240825	0	1	0	39	1
P18627	4.88745	0	0.204606	0	1	0	5	1
Q9BWV1	5.39382	0.0618973	0.185397	0	3	2	9	1
Q13492	0	0	0	0	2	2	21.5	0
Q6GPH6	0	0	0	0	1	1	42	0
Q99490	0	0	0	0.5	2	2	49.5	0
Q9GZY6	4.42373	0.332133	0.226054	0.233333	6	4	35.5	2
Q9NP31	0	0	0	0.5	2	2	30.5	0
P19474	4.17448	0.00457916	0.239551	0	3	1	48	2
P19634	4.40379	0.516202	0.227077	0	6	3	36	3
Q96BS2	0	0	0	0	1	1	5	0
O95390	0	0	0	0	1	1	5	0
O75155	0	0	0	0	1	1	14	0
Q13422	4.46461	0.219893	0.223984	0.0952381	9	7	22.2857	2
P20809	4.62251	0	0.216333	0	1	0	12	1
P20810	4.51244	0	0.22161	0	2	0	6	2
O75335	0	0	0	0	1	1	2	0
P05062	0	0	0	0	3	3	15.3333	0
Q12864	0	0	0	0	1	1	11	0
Q9HAW9	0	0	0	0	1	1	11	0
P20827	5.43071	1.88798	0.184138	0	3	2	5	1
P54764	4.4317	2.31718	0.225647	0	10	4	4.4	6
P20929	6.00598	0.0583573	0.166501	0	2	1	28	1
P42568	5.65005	0.0286506	0.17699	0	4	3	13	1
P46100	0	0	0	0	3	3	11	0
Q96NT1	5.99202	0.00560878	0.166889	0	2	1	11	1
Q99689	5.04686	0.0151875	0.198143	0.0833333	4	1	12.5	3
Q9H8M9	0	0	0	0	1	1	14	0
Q9UGL9	5.58325	0.0731317	0.179107	0.0833333	4	3	13.75	1
Q9UM73	3.75773	0.209551	0.266118	0.133333	9	3	23.1667	6
P21549	5.16434	0	0.193635	0	1	0	4	1
P21554	4.29482	0	0.232839	0	3	0	35.3333	3
P21926	3.62985	0	0.275493	0.15	5	0	21.2	5
P28907	4.80179	0.0036325	0.208256	0	2	1	8	1
P22303	5.66036	0.088006	0.176667	0	2	1	3	1
Q8TF42	4.11864	0	0.242798	0	2	1	33	1
P23352	4.37351	0	0.22865	0.5	2	0	14.5	2
P52630	3.40578	1.4694	0.293618	0.102767	27	7	20.6087	20
P23467	3.47657	1.33139	0.28764	0.0535714	8	1	17.875	7
Q12860	4.32901	0.241399	0.231	0.05	5	2	14.6	3
P23942	5.20896	0	0.191977	0	2	0	5	2
Q14028	0	0	0	0	1	1	2	0
P24347	5.06275	0	0.197521	0	1	0	11	1
P49959	4.28215	0.0399569	0.233527	0	4	3	32.6667	1
P29374	5.13559	0.00372344	0.194719	0	2	1	30.5	1
Q12948	0	0	0	0	1	1	46	0
Q14181	4.666	0.533212	0.214316	0.0333333	6	3	13.6667	3
Q9H425	0	0	0	0	1	1	46	0
Q9NSV4	0	0	0	0	1	1	46	0
Q9NZJ0	0	0	0	0	1	1	46	0
Q9P2B4	0	0	0	0	1	1	46	0
P25100	5.87649	0	0.170169	0	2	0	26	2
P62877	3.78963	2.96683	0.263878	0.0166667	19	6	11.25	13
Q8TB36	0	0	0	0	1	1	12	0
P25791	4.70489	0.926977	0.212545	0	8	5	26	3
Q02575	0	0	0	0	1	1	8	0
Q9UBC3	5.13659	0.0892848	0.194682	0.0833333	5	3	13.5	2
P26441	4.47117	0.00048878	0.223655	0.166667	4	1	6	3
O75462	0	0	0	0	1	1	3	0
P26992	3.91054	0.143974	0.255719	0.1	6	1	21.6	5
P26651	3.83848	0.291285	0.260519	0.214286	12	7	33.7143	5
P26927	1	0	1	0	1	0	5	1
P55916	4.06281	0.0720043	0.246135	0.25	7	3	35.75	4
Q6P597	4.17149	0	0.239723	0.583333	5	4	36.75	1
Q9H427	3.94915	0.112217	0.253219	0.5	10	6	33.3333	4
Q9P2D8	0	0	0	0	1	1	22	0
Q9UPR5	4.36391	0.0388658	0.229152	0.166667	4	2	35	2
P27658	4.37151	0	0.228754	0	3	0	18.3333	3
P27918	4.48307	0	0.223062	0	1	0	23	1
P28221	4.29154	0	0.233016	0.166667	4	0	27.25	4
P28222	4.29482	0	0.232839	0	3	0	35.3333	3
P28223	4.18408	0	0.239001	0	5	0	24	5
Q7Z6G8	5.12151	0.00259368	0.195255	0	2	1	7	1
P28335	4.29482	0	0.232839	0	3	0	35.3333	3
P0C869	0	0	0	0	3	3	40.3333	0
P33981	3.90728	0.283009	0.255933	0.166667	6	3	51	3
Q08493	0	0	0	0	1	1	83	0
Q14116	0	0	0	0.05	5	5	38.6	0
Q66GS9	4.84048	0.0426734	0.206591	0	2	1	51	1
Q9NPF7	0	0	0	0.0833333	4	4	46.5	0
P28566	4.30279	0	0.232407	0	2	0	37	2
P29274	4.29084	0	0.233055	0	4	0	31.5	4
P29275	4.29084	0	0.233055	0	4	0	31.5	4
Q05586	3.5673	1.24085	0.280324	0	13	3	11.3077	10
P21854	0	0	0	0	1	1	33	0
Q6GTX8	0	0	0	0	1	1	33	0
Q96LC7	4.2004	0.0111273	0.238073	0	3	2	21.3333	1
P29376	4.11653	0	0.242923	0	1	0	33	1
Q14213	4.14158	0.399241	0.241454	0	3	1	27.3333	2
P30047	1	0	1	0	1	0	8	1
P30203	5.33035	0	0.187605	0	1	0	5	1
P30273	3.65637	0	0.273495	0.25	5	0	34.6	5
P30542	4.30279	0	0.232407	0	2	0	37	2
P30550	4.28785	0	0.233217	0	5	0	25.8	5
P30874	4.04582	0	0.247169	0	3	0	38	3
P30939	4.33665	0	0.230593	0	1	0	49	1
P30990	1	0.000170086	1	0	2	1	2	1
P30989	0	0	0	0	1	1	2	0
P31314	4.53539	0.000597118	0.220488	0	2	1	20	1
P56199	3.52642	0.065435	0.283574	0.2	5	1	42.2	4
P31327	4.22809	0	0.236514	0	1	0	58	1
O95716	0	0	0	0	1	1	57	0
P23588	0	0	0	0	1	1	57	0
P98170	3.73081	0.648951	0.268038	0.166667	7	4	31.1667	3
Q14315	5.22532	0.439427	0.191376	0	5	1	14.6	4
Q15027	4.999	0.462438	0.20004	0	2	1	31	1
Q7Z6J0	5.37587	0.283018	0.186016	0	4	2	16.25	2
Q8IYJ3	5.52144	0.345117	0.181112	0	3	1	23	2
Q8NCD3	0	0	0	0	1	1	57	0
Q9NPC1	4.33699	0.271461	0.230575	0	2	1	53	1
Q96NE9	0	0	0	0.5	2	2	31.5	0
Q9P244	0	0	0	0.166667	3	3	25	0
Q9Y2H1	0	0	0	0	3	2	25	1
Q9Y6M7	4.44267	0	0.22509	0	2	1	25	1
Q13470	0	0	0	0	1	1	28	0
Q15884	0	0	0	0	1	1	28	0
Q8IZW8	0	0	0	0	1	1	28	0
Q8WUI4	4.38784	0.235996	0.227903	0.266667	7	5	28	2
Q9H2C0	0	0	0	0	1	1	28	0
Q9NYL2	4.23529	0.336196	0.236111	0.0666667	10	6	21.3333	4
Q9Y446	0	0	0	0	1	1	28	0
P32242	1.5	0.0175561	0.666667	0	5	4	9.5	1
P32320	1.5	0	0.666667	0	1	0	3	1
Q86UK7	1	0.316564	1	0	3	2	1.66667	1
P34969	4.29084	0	0.233055	0	4	0	31.5	4
P34995	5.29652	0	0.188803	0	3	0	18.6667	3
P41222	4.47809	0.219836	0.22331	0	4	1	6.5	3
P35070	3.87737	0	0.257907	0.5	2	1	29	1
P35080	5.89432	0.318597	0.169655	0	4	3	8.25	1
P36957	4.9003	0.609464	0.204069	0	3	2	3.33333	1
P35125	4.99402	0.491536	0.20024	0.0833333	4	1	11.25	3
P09238	0	0	0	0	1	1	4	0
P62330	4.00199	0.968483	0.249875	0.05	5	2	12.4	3
Q13535	3.58126	0.85742	0.279232	0.134615	13	2	21.6923	11
P36402	4.00299	0.540275	0.249813	0.0333333	6	1	17.1667	5
Q9Y2T1	3.90429	0.253208	0.256129	0.2	6	3	27	3
Q8IZ40	0	0	0	0	1	1	5	0
Q96IT1	0	0	0	0	1	1	5	0
Q00532	0	0	0	0	1	1	27	0
P37275	4.51645	1.03391	0.221413	0.0714286	9	5	18.7143	4
P16422	0	0	0	0	1	1	7	0
Q6ISB3	5.51545	0	0.181309	0	2	1	7	1
Q06609	3.8664	0.112995	0.258638	0.3	5	2	36.4	3
Q6UWZ7	4.05085	0	0.246862	1	3	2	31	1
Q99958	0	0	0	0	1	1	39	0
P52742	4.5334	0	0.220585	0.5	3	2	49.5	1
Q7L590	1	0.315848	1	0	2	1	25	1
Q8IYF3	1	0.31651	1	0	5	4	12.2	1
P39905	3.90377	0	0.256163	0.0416667	9	0	9.55556	9
Q9NPD7	0	0	0	0	1	1	9	0
P40123	5.06082	0.00480454	0.197597	0	2	1	11.5	1
P41146	4.29482	0	0.232839	0	3	0	35.3333	3
Q8N143	0	0	0	0	1	1	9	0
P41231	1	0	1	0	1	0	20	1
P30613	0	0	0	0	1	1	17	0
P41271	4.48307	0	0.223062	0	1	0	23	1
P41595	4.29482	0	0.232839	0	3	0	35.3333	3
P42127	4.74602	0	0.210703	0	1	0	10	1
P00973	0	0	0	0.833333	3	3	35.3333	0
P05161	0	0	0	0.833333	3	3	35.3333	0
P20591	0	0	0	0.233333	6	6	20.5	0
P29728	0	0	0	0.833333	3	3	35.3333	0
Q00978	3.9651	1.27508	0.2522	0.12381	16	3	17	13
Q07325	5.7677	0.065002	0.173379	0	3	2	30	1
Q15646	0	0	0	1	2	2	45.5	0
Q7Z7K2	0	0	0	0	1	1	68	0
Q99102	0	0	0	0	2	2	43	0
Q9Y6K5	0	0	0	0.833333	3	3	35.3333	0
O43511	0	0	0	0	1	1	24	0
P22897	0	0	0	0	1	1	24	0
P36222	0	0	0	0	1	1	24	0
O75691	0	0	0	0	1	1	4	0
Q15269	0	0	0	0	1	1	4	0
P43116	3.8745	0	0.258098	0	2	0	31	2
Q8IWV1	4.04088	0.00880962	0.247471	0.166667	3	1	27.6667	2
P43489	4.52092	0	0.221194	0	1	0	21	1
P43681	4.02988	0	0.248146	0	2	0	25	2
P46092	5.45373	0	0.183361	0	3	0	4	3
Q9NRJ3	0	0	0	0	1	1	3	0
Q14257	4.40179	0.0589708	0.22718	0	2	1	23	1
Q8IZL2	3.86241	0.166086	0.258906	0.2	6	2	27.8	4
Q8NES3	4.36291	0.220814	0.229205	0.5	3	1	20	2
Q9H013	0	0	0	0	1	1	36	0
Q9HCC6	0	0	0	0.5	3	3	15.6667	0
Q9Y543	0	0	0	0.5	3	3	15.6667	0
P46663	4.3247	0	0.23123	0	3	0	33.6667	3
P48145	4.33665	0	0.230593	0	1	0	49	1
Q9Y466	0	0	0	0	1	1	5	0
O15254	0	0	0	0.5	2	2	28	0
P05413	0	0	0	0	1	1	27	0
P07148	0	0	0	0.35	5	5	39.2	0
P22680	0	0	0	0.190476	7	7	30.7143	0
P55058	0	0	0	0.5	2	2	28	0
Q00G26	0	0	0	0	1	1	27	0
Q02928	0	0	0	0.416667	4	4	41.25	0
Q5TCH4	0	0	0	0.5	2	2	28	0
Q6Q788	5.62812	0.00427721	0.177679	0.285714	7	6	32.8571	1
Q9BY76	5.62313	0.316994	0.177837	0.261905	7	5	30.4286	2
Q9BZS1	0	0	0	0.25	5	5	39.8	0
Q9UNU6	0	0	0	0.5	2	2	28	0
Q9Y2W7	0	0	0	0	2	2	13	0
Q9GZV5	3.76271	0.135021	0.265766	0.111111	9	2	21.3333	7
P48740	4.08068	0	0.245057	0	4	0	22.25	4
Q9UK32	4.60219	0.00811228	0.217288	0	5	3	5.8	2
P48995	5.61615	0.0915468	0.178058	0.0952381	7	4	8.57143	3
O14807	0	0	0	0	2	2	3	0
Q3V5L5	0	0	0	0	1	1	6	0
P00740	0	0	0	0	1	1	21	0
P81172	0	0	0	0	1	1	21	0
Q10586	1	0.0814592	1	0	4	1	8.25	3
O75952	0	0	0	0	1	1	50	0
Q75N90	4.41077	0.329316	0.226718	0.166667	4	1	32.75	3
Q8IZQ8	1	0.315848	1	0	2	1	25.5	1
Q96R06	3.9322	0.0832355	0.25431	0	2	1	55	1
P50406	4.29084	0	0.233055	0	4	0	31.5	4
P50479	1.66667	0.0135734	0.6	0	2	1	8.5	1
P50502	4.25572	0	0.234978	0	4	0	12.25	4
O43301	0	0	0	0	1	1	4	0
Q93033	0	0	0	0	2	2	7	0
Q9Y572	4.4327	1.12857	0.225596	0.0833333	4	2	11.75	2
P51159	4.53539	0.489754	0.220488	0.0238095	7	2	9.71429	5
Q15075	0	0	0	0	1	1	12	0
Q8N2H9	4.74078	0	0.210936	0	2	1	12	1
P51817	4.93227	0	0.202746	0	1	0	9	1
P51911	4.19242	0.00315129	0.238526	0	2	1	21.5	1
P52198	1	0	1	0	1	0	3	1
P52803	4.33101	0.412754	0.230893	0	3	1	6	2
P53420	5.59821	0.180255	0.178629	0.0833333	4	2	27.75	2
P53539	3.64806	0.0793074	0.274119	0.266667	6	2	44.3333	4
P17024	0	0	0	0	1	1	8	0
P09210	0	0	0	0	2	2	6.5	0
P19224	0	0	0	0	1	1	3	0
P54753	6.42772	0	0.155576	0	4	2	2	2
Q15768	5.42871	0.390152	0.184206	0	4	2	3	2
P55085	3.78507	0	0.264196	0.0227273	14	1	15.5	13
O95858	0	0	0	0	1	1	12	0
Q9H3M7	0	0	0	0	2	2	8.5	0
P55283	4.0398	0	0.247537	0.166667	3	0	13.6667	3
P55291	6.38845	0.000215365	0.156533	0	2	1	3	1
Q03112	3.94616	1.57061	0.253411	0.25	9	5	39	4
P57739	6.02792	0.445708	0.165895	0	3	2	13.6667	1
P60022	5.99402	0	0.166833	0	1	0	8	1
Q70Z35	3.89631	0.028608	0.256653	0	3	1	26.5	2
P60981	4.83848	0.0143477	0.206676	0	2	1	15.5	1
P61328	1	0	1	0	5	0	4.2	5
P61812	4.43569	0.0972511	0.225444	0	4	2	33	2
Q15678	4.41276	0.0221276	0.226615	0.166667	5	4	21	1
Q86SQ0	4.41276	0.266281	0.226615	0	3	2	21.5	1
Q9UJF2	0	0	0	0	1	1	38	0
Q9ULK5	0	0	0	0	1	1	38	0
P62140	3.57727	0.357109	0.279543	0.05	5	1	39.6	4
P62166	1	0	1	0	1	0	5	1
Q9BQI5	0	0	0	0	1	1	5	0
Q6P050	0	0	0	0	1	1	16	0
Q8NCQ5	0	0	0	0	1	1	16	0
Q92765	0	0	0	0	2	2	11	0
Q96ME1	0	0	0	0	1	1	16	0
Q9NRD1	0	0	0	0	1	1	16	0
Q9Y2N7	0	0	0	0.5	2	2	27.5	0
P81274	0	0	0	0	1	1	49	0
Q08828	0	0	0	0	2	2	32.5	0
Q92729	4.33898	0	0.230469	0	2	1	49	1
Q9Y4H4	0	0	0	0	1	1	49	0
Q5QNW6	0	0	0	0	1	1	58	0
Q8N142	0	0	0	0	1	1	58	0
Q9NZM1	0	0	0	0	1	1	58	0
Q9NRX3	0	0	0	0	2	2	9.5	0
O43739	0	0	0	0.5	2	2	24	0
Q9UIA0	0	0	0	0	1	1	16	0
P78364	4.65703	0	0.214729	0	2	1	24	1
Q8TB40	4.668	0.00435622	0.214225	0	2	1	24	1
Q9NYF0	4.668	0.00435622	0.214225	0	2	1	24	1
Q9UBL6	0	0	0	0	1	1	21	0
P55008	0	0	0	0	1	1	19	0
Q9H492	5.06381	0.0015243	0.19748	0	2	1	10	1
P10243	0	0	0	0.5	2	2	75	0
P33527	0	0	0	0	1	1	59	0
Q2V2M9	0	0	0	0	1	1	59	0
Q6VY07	3.84347	0	0.260182	0.5	3	1	31.5	2
Q9H257	0	0	0	0	1	1	59	0
Q9UMD9	4.42772	0.701869	0.22585	0	5	2	18.4	3
P05181	0	0	0	0	1	1	12	0
Q76LX8	1	0.00285185	1	0	2	1	9	1
Q01814	0	0	0	0	2	2	12.5	0
Q9BUH8	4.63609	0.0143267	0.215699	0	4	2	12	2
P78368	4.15139	0	0.240883	0	2	0	31.5	2
Q01955	4.79362	0.629726	0.208611	0.0333333	6	2	19.8333	4
Q86YT6	4.86042	0.420992	0.205744	0	3	1	6.66667	2
P49961	0	0	0	0.5	2	2	40.5	0
Q5MY95	0	0	0	0.5	2	2	40.5	0
Q9Y275	0	0	0	0	1	1	16	0
Q00888	4.5005	0.32691	0.222198	0	2	1	30	1
P09914	0	0	0	0.333333	3	3	14.3333	0
P55265	0	0	0	0	1	1	15	0
Q8WXG1	0	0	0	0	1	1	15	0
O95267	0	0	0	0	1	1	18	0
Q14526	4.1326	2.51995	0.241978	0.05	6	2	20.4	4
Q9NPH5	0	0	0	0	1	1	18	0
O00501	0	0	0	0	1	1	23	0
Q07157	3.69791	2.09165	0.270423	0.0111111	10	2	11.3	8
Q9BXY4	1	0.315848	1	0	2	1	12	1
Q9HCL2	0	0	0	0	1	1	23	0
Q8WUY3	0	0	0	0	1	1	24	0
O00292	0	0	0	0	1	1	18	0
O95935	0	0	0	0	1	1	18	0
Q7L190	5.09272	0.158737	0.196359	0	3	2	17	1
Q9H6I2	0	0	0	0	1	1	18	0
Q9UJQ4	4.17149	0.32009	0.239723	0	4	1	11.5	3
O75445	0	0	0	0	1	1	6	0
Q15389	4.94915	0	0.202055	0.666667	4	3	45.6667	1
Q02846	5.29751	0	0.188768	0	1	0	3	1
Q9Y6H8	0	0	0	0	2	2	16	0
Q03431	4.16932	0	0.239847	0	1	0	29	1
Q03519	5.03984	0	0.198419	0	1	0	7	1
Q92750	0	0	0	0	1	1	65	0
Q04727	2	0	0.5	0	1	0	4	1
Q6WKZ4	0	0	0	0	1	1	29	0
Q9Y242	0	0	0	0	1	1	10	0
O14511	0	0	0	0	1	1	16	0
Q6ZN57	0	0	0	0	1	1	16	0
Q16352	0	0	0	0	1	1	13	0
Q8TCU5	5.668	0.0119215	0.176429	0	2	1	14	1
Q8WY41	0	0	0	0	1	1	13	0
Q05639	5.09172	0.00360383	0.196397	0	2	1	19.5	1
P09543	0	0	0	0	1	1	32	0
Q06190	4.7012	0	0.212712	0	1	0	12	1
O95049	0	0	0	0	1	1	10	0
Q6T4R5	0	0	0	0	1	1	10	0
Q9BYK8	0	0	0	0	1	1	29	0
Q8TE68	0	0	0	0	1	1	32	0
Q9P2A4	0	0	0	0	1	1	32	0
Q08116	1	0	1	0	1	0	3	1
Q12852	0	0	0	0	3	3	9.33333	0
Q8TDQ0	0	0	0	0	1	1	11	0
Q12805	4.37052	0	0.228806	0	2	0	29.5	2
Q99618	0	0	0	0	1	1	21	0
Q9BZY9	0	0	0	0	1	1	21	0
Q9UKL3	1	0.00299788	1	0	2	1	11.5	1
Q14168	4.39781	0.00727492	0.227386	0	2	1	17	1
Q13015	4.999	0	0.20004	0	1	0	6	1
Q13113	4.81275	0	0.207781	0	1	0	17	1
Q13237	4.72582	0.330896	0.211603	0	2	1	12.5	1
Q13241	5.42231	0	0.184423	0	1	0	6	1
Q13258	1	0	1	0	1	0	20	1
Q96SR6	0	0	0	0	1	1	7	0
Q13275	6.23108	0	0.160486	0	1	0	3	1
P80217	0	0	0	0	1	1	9	0
Q9UQ84	0	0	0	0	1	1	23	0
Q13319	5.99402	0	0.166833	0	1	0	14	1
A7XYQ1	0	0	0	0	1	1	18	0
Q9C0J9	0	0	0	0	1	1	18	0
Q7Z4I7	0	0	0	0	1	1	11	0
Q2M1K9	4.84048	0.107491	0.206591	0	4	2	21	2
Q96K83	1	0.00895308	1	0	2	1	25.5	1
Q92903	0	0	0	0	1	1	13	0
Q9NSU2	0	0	0	0	1	1	13	0
Q13753	3.87351	0	0.258164	0	2	0	36	2
Q99712	0	0	0	0	1	1	7	0
Q14956	4.39182	0.00338518	0.227696	0	2	1	30	1
Q15102	3.83848	0.592827	0.260519	0.0357143	8	2	22.375	6
Q9NY59	4.67298	0.0140745	0.213996	0.05	5	1	14.8	4
Q8TDC0	5.04287	0.0885194	0.1983	0	4	1	11.25	3
Q14515	4.99203	0	0.200319	0	1	0	11	1
Q14114	0	0	0	0	1	1	5	0
Q14573	5.19368	0	0.192542	0.166667	4	0	5.25	4
Q9UBN4	4.58466	0.191066	0.218119	0.1	5	1	7.2	4
Q9UL62	4.59462	0.164548	0.217646	0.1	5	1	6.6	4
Q10589	0	0	0	0	1	1	16	0
Q6NTF7	0	0	0	0	1	1	16	0
Q96AK3	0	0	0	0	1	1	16	0
Q9C035	1	0.315848	1	0	2	1	8.5	1
Q14773	4.43825	0	0.225314	0	1	0	21	1
Q14802	5.09363	0	0.196324	0	1	0	23	1
Q14940	4.40538	0	0.226995	0	1	0	22	1
O95361	0	0	0	0	1	1	17	0
P67936	0	0	0	0	1	1	10	0
Q5VWP2	5.1675	0.0510108	0.193517	0	2	1	7.5	1
Q6NZI2	0	0	0	0	1	1	13	0
Q15777	1.5	0	0.666667	0	1	0	8	1
Q9NQ69	0	0	0	0	1	1	44	0
P28161	0	0	0	0	1	1	10	0
Q16881	1	0.315779	1	0.1	5	4	25	1
Q16643	1.5	0.631695	0.666667	0	3	2	13.3333	1
Q9HBU1	0	0	0	0	1	1	23	0
P21589	0	0	0	0	1	1	39	0
P22557	0	0	0	0	1	1	39	0
Q9HBZ2	0	0	0	0	2	2	25.5	0
Q9NZQ7	0	0	0	0	1	1	39	0
Q16849	4.90149	0	0.204019	0	2	0	13	2
Q9H254	4.16434	0.232419	0.240134	0	3	1	19	2
Q24JP5	4.16318	0	0.240201	0	2	0	25.5	2
Q96KG7	0	0	0	0	1	1	2	0
Q9UH73	0	0	0	0	3	3	32	0
Q4G148	4.4253	0	0.225973	0	1	0	36	1
Q53QZ3	3.97908	0	0.251314	0.5	2	0	30	2
Q59EK9	5.04283	0	0.198301	0	1	0	11	1
Q5U651	5.13546	0	0.194725	0	1	0	6	1
Q5VST9	4.18127	0	0.239162	1	2	0	17.5	2
Q68CJ9	3.74975	2.09759	0.266684	0.0261438	19	2	12.7222	17
Q9NR55	4.74875	0	0.210582	0	2	1	18	1
Q9NSA1	0	0	0	0	1	1	18	0
Q68CZ1	4.1006	0	0.243867	0	1	0	65	1
Q6GPH4	4.72709	0	0.211547	0	1	0	6	1
Q6IB77	5.5249	0	0.180999	0	1	0	11	1
Q6STE5	3.88347	0	0.257502	0.0294118	18	0	7.94444	18
P27469	0	0	0	0	2	2	54.5	0
P48060	0	0	0	0	2	2	54.5	0
Q15327	0	0	0	0	2	2	54.5	0
Q6ZMJ4	5.46667	0	0.182927	0	1	0	2	1
Q6ZMQ8	6.98805	0	0.143101	0	1	0	5	1
Q6ZN04	4.39143	0	0.227716	0	1	0	48	1
Q76N89	4.69124	0	0.213163	0	2	0	11.5	2
O94761	0	0	0	0	1	1	2	0
Q7Z2Z2	4.81773	0	0.207567	0	1	0	9	1
Q7Z465	4.49303	0	0.222567	0	1	0	23	1
Q86T96	1	0	1	0	1	0	3	1
Q86TG7	5.09064	0	0.196439	0	1	0	9	1
Q8N9L1	0	0	0	0	1	1	3	0
Q86VW2	4.16036	0	0.240364	0	1	0	33	1
Q86WI3	1	0	1	0.333333	3	0	4.66667	3
Q9BYX4	1	0	1	0.333333	3	1	4.66667	2
Q86WV1	3.6006	0	0.277732	1	2	0	66.5	2
Q86YF9	4.62948	0	0.216007	0	2	0	17	2
Q9NR61	3.96112	0.469643	0.252454	0	3	1	19.3333	2
Q8IU57	4.41733	0	0.226381	0	1	0	23	1
Q02080	0	0	0	0	1	1	5	0
Q8IYU2	4.16036	0	0.240364	0	1	0	33	1
Q8IZD9	4.55677	0	0.219454	0	1	0	16	1
Q8IZF2	1	0	1	0	1	0	2	1
P63267	0	0	0	0	1	1	2	0
Q8N2Y8	5.89542	0	0.169623	0	1	0	3	1
Q9GZW8	0	0	0	0	1	1	4	0
Q8N3U4	4.05274	0	0.246747	0	3	0	32.3333	3
Q07108	0	0	0	0	1	1	3	0
Q8IU85	0	0	0	0	1	1	7	0
Q8N6P7	3.91434	0	0.255471	0.5	2	0	45.5	2
Q8N9B8	4.22012	0	0.23696	0	1	0	27	1
Q8NDP4	5.62512	0.0117688	0.177774	0	2	1	15	1
Q8NFP9	4.28088	0	0.233597	0	1	0	13	1
Q8NFT8	4.4253	0	0.225973	0.5	2	1	20	1
Q8TCY5	4.74602	0	0.210703	0	1	0	10	1
Q8WTR2	4.33865	0	0.230487	0	1	0	23	1
Q8WVJ9	3.61853	0	0.276356	0.0714286	7	0	19	7
Q8WW43	4.1393	0	0.241587	0.25	4	0	14.75	4
Q8WWY8	5.28657	0	0.189159	0	1	0	5	1
Q9HBW0	4.29084	0.27684	0.233055	0	5	1	25.4	4
Q8WYR1	1	0	1	0	1	0	5	1
Q96JG8	0	0	0	0	1	1	4	0
Q92608	4.00598	0	0.249627	0.333333	3	0	19.6667	3
Q9BPY8	0	0	0	0	1	1	15	0
P14651	0	0	0	0	1	1	91	0
P17483	0	0	0	0	1	1	91	0
P23497	0	0	0	0	2	2	46.5	0
Q96PN7	0	0	0	0	1	1	91	0
Q92913	1	0	1	0	5	0	4.2	5
Q8IYM9	0	0	0	0	1	1	12	0
O43638	0	0	0	0	1	1	7	0
Q96C10	1	0	1	0	1	0	6	1
Q96DX8	4.48307	0	0.223062	0	2	0	18	2
Q96EQ0	6.93127	0	0.144274	0	1	0	3	1
Q9Y5P3	5.93719	0.25327	0.16843	0	3	2	10	1
Q96FE5	4.26892	0	0.234251	0	2	0	14	2
Q96G30	4.74602	0	0.210703	0	1	0	10	1
Q96GW7	5.73406	0	0.174396	0	1	0	5	1
Q96I34	5.96123	0	0.167751	0	4	0	4.25	4
Q8N5W9	0	0	0	0	1	1	4	0
Q9BTV5	0	0	0	0	1	1	4	0
Q96J92	5.6504	0	0.176979	0	1	0	8	1
Q96JE9	1.5	0	0.666667	0	1	0	8	1
Q96JN2	5.04187	0.0375053	0.198339	0	2	1	17	1
Q96M91	1.5	0	0.666667	0	1	0	5	1
Q96MN2	4.6199	0	0.216455	0	2	0	8.5	2
Q86WV6	0	0	0	0	1	1	2	0
Q96RI0	4.23008	0	0.236402	0	5	0	28.4	5
Q86UW1	0	0	0	0	1	1	5	0
Q99705	4.33267	0	0.230805	0	2	0	34.5	2
Q99742	4.56175	0	0.219214	0	1	0	7	1
Q5T6C5	0	0	0	0	1	1	14	0
Q9BUY5	0	0	0	0	2	2	15	0
Q9P2K9	0	0	0	0	1	1	14	0
Q99985	6.23108	0	0.160486	0	1	0	3	1
Q99986	3.90637	0	0.255992	0	4	1	51	3
Q9BPU6	1.5	0	0.666667	0	1	0	4	1
Q8NFT6	0	0	0	0	1	1	16	0
Q9BXY8	5.6989	0.0251806	0.175472	0	2	1	12	1
Q9BSJ6	1	0	1	0	1	0	2	1
Q9BT88	6.47709	0	0.15439	0	1	0	13	1
Q9BWT6	3.96315	0	0.252325	0.333333	3	0	21.6667	3
Q9BXR5	3.85359	0	0.259499	0	3	0	21.6667	3
O75473	0	0	0	0	1	1	2	0
Q8IV16	0	0	0	0	1	1	7	0
Q9BYF1	5.1857	0	0.192838	0	3	0	3.33333	3
Q9ULZ1	0	0	0	0	1	1	3	0
Q9BYG4	4.16036	0	0.240364	0	1	0	33	1
Q9C030	0	0	0	0	1	1	2	0
Q9H093	4.19821	0	0.238197	1	2	0	46	2
Q9H0Q3	3.90637	0	0.255992	0	2	0	52	2
Q8N7W2	0	0	0	0	1	1	4	0
Q9H2E6	6.37052	0	0.156973	0	1	0	4	1
Q9H400	4.07072	0	0.245657	0	1	0	60	1
Q9H4M7	5.1504	0	0.19416	0.5	2	0	18	2
Q9H6Q3	4.11653	0	0.242923	0	1	0	33	1
Q9HAW4	4.02191	0	0.248638	0.5	2	0	26	2
Q9HB89	5.88247	0	0.169997	0	1	0	32	1
Q9HBE5	4.41733	0	0.226381	0	1	0	23	1
Q676U5	0	0	0	0	2	2	2	0
Q9HCH5	5.53088	0	0.180803	0	1	0	7	1
Q9ULK0	0	0	0	0	1	1	2	0
Q969W9	0	0	0	0	1	1	23	0
Q9NZH6	3.60597	0	0.277318	0	7	0	17	7
Q4JDL3	0	0	0	0	1	1	7	0
Q9P289	4.42032	0	0.226228	0	1	0	16	1
Q9UBC7	5.32438	0	0.187815	0	1	0	3	1
P00480	0	0	0	0	1	1	31	0
Q8TDB8	0	0	0	0	1	1	31	0
Q9UBY5	4.29084	0	0.233055	0	4	0	31.5	4
Q9UG01	5.3791	0	0.185905	0.333333	4	0	10.5	4
Q969G2	0	0	0	0	1	1	4	0
Q9UII4	1	0	1	0	1	0	6	1
Q9UIK4	4.43625	0	0.225415	0	3	1	27	2
Q99758	0	0	0	0	1	1	4	0
Q9UK05	1	0	1	0	2	0	3	2
Q9UKG1	3.88546	0	0.25737	0	1	0	57	1
Q9UMF0	4.55677	0	0.219454	0	1	0	16	1
Q8NEA6	0	0	0	0	1	1	9	0
Q9UNW8	4.8994	0	0.204107	0	3	0	25.6667	3
Q9UPQ7	4.16534	0	0.240077	0	1	0	57	1
Q9UPW5	5.2261	0	0.191347	0	1	0	7	1
Q9UQ16	5.67032	0	0.176357	0	1	0	15	1
Q9Y215	6.65473	0	0.150269	0	1	0	2	1
Q9Y239	1	0	1	0	1	0	2	1
Q9Y258	4.88845	0	0.204564	0	1	0	9	1
P19622	0	0	0	0	1	1	5	0
Q9Y271	4.32869	0	0.231017	0	2	0	40.5	2
Q9Y286	4.07072	0	0.245657	0	1	0	60	1
Q9C026	0	0	0	0	1	1	14	0
Q9Y2H9	4.20717	0	0.237689	0	1	0	20	1
Q9Y2T4	3.67331	0	0.272234	0	1	0	73	1
Q9Y328	5.22289	0	0.191465	0	3	0	4.66667	3
Q9NWW0	0	0	0	0	1	1	3	0
Q9Y3R0	5.69721	0	0.175524	0	2	0	4.5	2
Q9Y3V2	4.28187	0	0.233543	0	1	0	39	1
Q9Y4P9	1	0	1	0	1	0	3	1
Q9Y6Y9	0	0	0	0	1	1	4	0
Q9Y6C2	5.23108	0	0.191165	0	1	0	9	1
Q9Y6Q5	7.07455	0	0.141352	0	1	0	3	1
(2B) Network property analysis at C2.0
A0PJZ3	4.62818	0	0.216068	0	1	0	22	1
P46531	3.63657	4.46868	0.274984	0.0454545	26	13	15	13
O00238	4.56522	0	0.219048	0.1	6	0	5.66667	6
O75995	4.93303	0.00918792	0.202715	0	2	1	13	1
P12643	4.60417	0.323389	0.217195	0.0892857	10	7	9	3
Q15796	3.61343	3.88397	0.276746	0.0808824	23	12	15.8235	11
Q8TAI7	4.51963	0.00918792	0.221257	0.5	3	1	14.3333	2
Q96D21	4.51963	0.00918792	0.221257	0.5	3	1	14.3333	2
Q9NRW1	0	0	0	0	1	1	6	0
O00254	4.2023	0	0.237965	0	2	0	20	2
P63096	3.52546	10.0385	0.283651	0.0181452	33	24	5.40625	9
Q03113	3.53917	0.892239	0.282552	0.0178571	8	3	8.75	5
O00560	4.13364	0.83832	0.241918	0	4	2	4.25	2
P29323	3.27714	1.52193	0.305144	0.2	8	3	22.8333	5
Q16623	3.80324	1.57173	0.262934	0.0714286	11	8	7.125	3
O00755	3.63194	0.216853	0.275335	0.166667	3	1	23.6667	2
P15172	4.0463	3.7916	0.24714	0.0457516	22	15	15.7778	7
P17612	2.72685	9.72162	0.366723	0.0274841	49	8	11.4091	41
O14531	1.5	0	0.666667	0	1	0	4	1
Q99963	1	0.284524	1	0	4	3	6.25	1
O14594	4.52425	0	0.221031	0	1	0	12	1
P09429	3.53241	2.81838	0.283093	0.0984848	18	11	18.4167	7
O14604	4.93764	0	0.202526	0	1	0	14	1
Q01844	3.94676	2.21358	0.253372	0.0604396	15	10	16.5	5
O14625	5.05324	0.0988421	0.197893	0	3	2	21.6667	1
P51677	4.0625	1.98722	0.246154	0.0111111	11	5	4.9	6
O14745	5.34028	0.657235	0.187256	0.0333333	6	3	13.1667	3
P35228	0	0	0	0.196429	8	8	34.75	0
Q00722	4.36574	0.822257	0.229056	0.166667	3	2	12	1
Q06495	0	0	0	0	1	1	6	0
O14933	5.1713	0.00423225	0.193375	0	3	1	5.5	2
O43255	4.17824	2.37998	0.239335	0	7	3	6.5	4
O95786	0	0	0	0	5	5	7.2	0
O14944	3.73903	0	0.267449	0	1	0	25	1
P00533	2.74537	11.6622	0.36425	0.138333	33	14	26.12	19
O15130	1	0	1	0	1	0	2	1
P01303	0	0	0	0	2	2	6.5	0
O15162	4.9213	0.140332	0.203198	0.25	4	2	21	2
P17509	1	0.0156492	1	0	4	3	6.66667	1
O15245	1	0	1	0	1	0	2	1
Q16633	0	0	0	0	2	2	3.5	0
O15360	4.14583	0.00718984	0.241206	0.25	4	3	20	1
P38398	3.15046	5.30034	0.317414	0.0925926	31	14	18.7857	17
O15399	1	0.281632	1	0	3	2	5.66667	1
Q8WY41	0	0	0	0	1	1	3	0
O15442	5.59491	0.0306684	0.178734	0	2	1	9	1
P10589	4.60648	0.520589	0.217085	0.0333333	7	5	7.16667	2
O15524	3.27315	1.72756	0.305516	0.192308	17	9	21.2143	8
P01579	3.63889	1.9319	0.274809	0.118182	13	6	18.3636	7
P06241	3.18981	1.88167	0.313498	0.0809524	25	10	15.0476	15
P08069	3.1088	2.04021	0.321668	0.163636	15	6	26.9091	9
P27986	3.00926	5.70984	0.332308	0.0965909	39	22	16.1515	17
P42224	2.99074	8.41555	0.334365	0.0570825	50	15	14.3864	35
P62993	3.04167	7.11398	0.328767	0.0890756	41	27	12.8	14
Q08881	3.71296	1.45411	0.269327	0.127273	16	8	15.5455	8
O15534	4.23148	0.743571	0.236324	0.05	7	4	8.6	3
P13866	0	0	0	0	1	1	5	0
P49674	3.74074	1.50639	0.267327	0.0333333	11	5	14.6667	6
Q16665	3.31019	7.79918	0.302098	0.0615764	32	12	15.2414	20
Q9Y6H5	4.36343	0.291592	0.229178	0	3	2	17	1
O43524	3.65509	1.66219	0.273591	0.0904762	21	9	20.1333	12
P17066	0	0	0	0	1	1	15	0
P30279	4.37037	0.651795	0.228814	0.166667	13	10	21.5833	3
P35558	0	0	0	0.05	5	5	14	0
P35575	0	0	0	0	4	4	13.75	0
P61981	3.6088	2.40246	0.277101	0.0772059	24	16	17.1176	8
P63104	3.37963	5.87408	0.29589	0.0541311	34	24	13.8889	10
Q04917	3.38889	2.29608	0.295082	0.128788	15	7	18.5	8
Q13485	3.94213	2.31964	0.25367	0.0552632	22	11	13	11
O43581	4.79446	0	0.208574	0	1	0	8	1
O43603	4.11034	0.200376	0.243289	0.0833333	4	1	15.75	3
P50148	3.72454	3.35099	0.26849	0.0367965	23	16	6.18182	7
O43747	6.14516	0.174471	0.16273	0	3	1	1.66667	2
P08247	5.16898	1.48201	0.193462	0	3	2	14.6667	1
P11277	0	0	0	0	1	1	3	0
O43763	4.38657	0	0.227968	0	2	1	12	1
O43914	3.93995	0	0.25381	0	1	0	25	1
P43405	2.94676	1.2763	0.339356	0.141667	30	8	17.08	22
O43927	1	0.281632	1	0	2	1	10.5	1
O00585	0	0	0	0	1	1	2	0
O75030	4.21065	1.11225	0.237493	0.0777778	12	7	17.2	5
O14948	0	0	0	0	1	1	10	0
P10415	3.39583	3.12794	0.294479	0.114035	21	18	27.4737	3
P17947	4.09028	1.23152	0.244482	0.166667	10	5	17.1429	5
P40126	0	0	0	0	1	1	10	0
Q9UJU2	4.62037	1.10025	0.216433	0.0576923	14	8	13.9231	6
O75339	4.10162	0	0.243806	0	1	0	11	1
O75400	4.36574	0.0537375	0.229056	0	5	3	12	2
O75410	1	0.00092406	1	0	2	1	3	1
Q8NHU6	0	0	0	0	1	1	2	0
O75553	3.41898	0.973346	0.292485	0.166667	5	2	23.25	3
P12931	2.69444	14.9832	0.371134	0.0702671	56	22	16.3095	34
P19174	3.12963	4.90861	0.319527	0.123077	32	19	17	13
O75582	3.6088	0.304362	0.277101	0.366667	9	5	36.6667	4
P01106	4.15741	4.2306	0.240535	0.060054	42	26	15.5128	16
P40763	2.65741	10.7239	0.376307	0.0604472	58	19	15.7222	39
Q8N257	0	0	0	0	1	1	6	0
O75791	4.625	0.0556725	0.216216	0	7	4	5.33333	3
P14136	3.92361	0.833078	0.254867	0.0909091	11	9	26.5455	2
Q92918	4.02083	0.533543	0.248705	0.166667	7	4	22	3
Q93062	1	0.282796	1	0	5	4	5.6	1
O75899	1.5	0	0.666667	0	1	0	4	1
O75909	4.4375	0.990799	0.225352	0.0666667	6	1	14.1667	5
P24941	3.48843	3.81076	0.286662	0.0597826	33	12	13.0417	21
Q7Z6G3	0	0	0	0	1	1	6	0
Q8N5I3	0	0	0	0	1	1	6	0
Q8N6Y0	1.5	0.0193605	0.666667	0	3	2	6	1
O76039	4.91475	0	0.203469	0	4	1	3	3
P49418	3.93287	0.684368	0.254267	0.15	6	4	24.4	2
Q9HCJ2	0	0	0	0	1	1	2	0
O76081	4.21991	0.145463	0.236972	0	4	1	17.3333	3
P19086	0	0	0	0	15	15	5.66667	0
Q93045	3.81944	1.0921	0.261818	0	6	3	19	3
O76096	1	0.00252092	1	0	2	1	3	1
P07711	0	0	0	0.166667	4	4	20.25	0
O94856	5.11494	0	0.195506	0	2	0	4	2
P51168	0	0	0	0	4	4	14.75	0
O95600	1	0	1	0	2	1	2	1
P56545	1	0.281632	1	0	3	2	14.5	1
O95622	3.45139	1.10133	0.289738	0	3	1	39.6667	2
P17252	2.63889	7.3553	0.378947	0.0404208	48	11	14.3256	37
O95750	4.00231	0	0.249855	0.5	3	1	16.5	2
P01116	3.16898	1.6785	0.315559	0.0576923	14	7	13.6154	7
P09038	3.24306	5.06673	0.308351	0.0815789	21	9	18.9	12
O95841	4.62818	0	0.216068	0	1	0	7	1
Q02763	3.63657	1.11239	0.274984	0.166667	10	4	19	6
O96004	5.46528	0.0305828	0.182973	0.15	6	5	24.4	1
P15923	4.46759	1.12834	0.223834	0.0833333	12	7	16.1111	5
O96009	4.37182	0	0.228737	0	1	0	27	1
P04083	4.24537	1.05338	0.235551	0.138889	9	6	22.2222	3
P08729	0	0	0	0	1	1	25	0
P10275	3.55787	2.4451	0.281067	0.134503	27	18	23.3684	9
P22681	3.09491	3.16004	0.323111	0.155844	27	16	18.2727	11
P28482	2.6088	8.2837	0.383319	0.0537255	58	11	15.5294	47
P31947	3.58565	1.40953	0.27889	0.179487	14	7	19	7
P68133	3.34259	0.927761	0.299169	0.0555556	9	1	15.8889	8
Q05397	3.04861	1.95283	0.328018	0.137427	25	16	20.8421	9
P00747	4.51732	0.483526	0.22137	0	3	1	5	2
P10645	0	0	0	0	2	2	5.5	0
P00797	2	0	0.5	0	1	0	2	1
P07858	1.5	0.00252372	0.666667	0	2	1	1.5	1
P01100	3.14352	6.06662	0.318115	0.0773109	40	16	17.7143	24
O43915	0	0	0	0.339286	8	8	38.25	0
P01375	3.72917	2.5971	0.268156	0.0551471	17	10	15.1765	7
P01584	4.59722	0.720424	0.217523	0.111111	9	7	21.6667	2
P04637	2.95833	21.4337	0.338028	0.0482353	64	36	15.4902	28
P05305	4.77778	2.41606	0.209302	0.15	6	5	23.4	1
P06400	3.72222	3.74661	0.268657	0.0904762	31	18	20	13
P08253	4.70139	1.13418	0.212703	0.159091	12	9	29	3
P10147	4.32176	0.0967919	0.231387	0.3	5	4	20.8	1
P13236	4.27778	0.305459	0.233766	0.3	5	2	20.8	3
P13500	4.32176	0.342257	0.231387	0.15	5	4	24.8	1
P13501	3.82176	1.43838	0.26166	0.047619	8	5	20.5714	3
P14780	0	0	0	0.5	5	5	44.2	0
P19838	3.20833	8.45828	0.311688	0.0452962	48	15	13.8333	33
P19876	0	0	0	0.5	3	3	35.3333	0
P20823	4.05093	0.663866	0.246857	0.160714	10	5	29.25	5
P29459	1	0.281632	1	0.152778	9	8	30.7778	1
P49767	0	0	0	0.291667	9	9	35.3333	0
Q13950	3.8287	0.649393	0.261185	0.113636	17	8	17.25	9
Q15788	3.61343	4.97326	0.276746	0.0606061	29	13	17.3182	16
O43272	0	0	0	0	1	1	39	0
O94907	0	0	0	0	2	2	26	0
P17693	1	0.327456	1	0	3	1	14.3333	2
P30511	1	0.0458243	1	0	2	1	21	1
P52790	0	0	0	0	3	3	23	0
Q13287	5.00463	0.284973	0.199815	0.285714	8	5	26.8571	3
Q53GL7	0	0	0	0	2	2	31.5	0
Q8N0Y7	0	0	0	0	2	2	34	0
Q8N474	6.02778	0.151271	0.165899	0	2	1	21	1
P18206	3.46065	1.1488	0.288963	0.111111	11	6	19.2	5
P48736	3.50231	0.855192	0.285525	0.122222	12	7	21.5	5
Q6VAB6	0	0	0	0.5	2	2	32	0
P01138	5.50691	0	0.18159	0	1	0	3	1
P01148	4.45727	0	0.224352	0	2	0	13.5	2
P18146	4.7963	0.727268	0.208494	0.0535714	8	5	19.25	3
P06858	5.37731	1.05573	0.185966	0.0666667	10	9	9.6	1
P31749	3.02083	10.0515	0.331034	0.0655242	39	17	18.2812	22
P35499	0	0	0	0	2	2	9.5	0
Q9HC29	0	0	0	0.5	2	2	14	0
Q9NY46	0	0	0	0	2	2	9.5	0
P49279	0	0	0	0	1	1	11	0
P04264	3.6412	1.33233	0.274634	0	4	2	16.75	2
P01588	3.75231	0.929931	0.266502	0.1	5	1	22.6	4
P29350	3.01157	2.12108	0.332052	0.183824	20	5	19.2353	15
P69905	4.60417	0.520222	0.217195	0	6	3	8.16667	3
P01730	3.78009	0.0173445	0.264544	0.2	5	3	23	2
P02656	6.34028	0.35697	0.157722	0.2	6	3	11.6667	3
P02652	0	0	0	0.333333	4	4	12.25	0
P06727	0	0	0	0	2	2	9	0
P02741	5.11724	0	0.195418	0.0333333	6	0	4.33333	6
P02745	1	0	1	0.5	2	1	4.5	1
P02746	0	0	0	0.166667	3	3	3.33333	0
P02747	0	0	0	0	1	1	6	0
P12318	4.36574	0.145445	0.229056	0.2	5	4	19	1
P02776	4.11085	0	0.243258	0	2	0	13.5	2
P02778	5.05324	0.264072	0.197893	0.214286	7	6	20.4286	1
P02787	5.79493	0	0.172565	0	1	0	2	1
Q13509	4.806	0.432756	0.208073	0	2	1	6.5	1
P21462	4.51852	0.553503	0.221311	0	2	1	20.5	1
P25089	0	0	0	0	1	1	9	0
P04183	3.81481	2.66167	0.262136	0.0378788	12	7	13.0833	5
Q9HB58	0	0	0	0	1	1	12	0
Q9P283	0	0	0	0	1	1	12	0
P05164	0	0	0	0	1	1	4	0
O14514	0	0	0	0	1	1	51	0
P10412	0	0	0	0.4	5	5	27.8	0
P31350	3.70139	0.133258	0.270169	0.5	5	3	36.6667	2
P41235	3.68287	1.75903	0.271527	0.0545455	14	6	16.2727	8
P48730	3.65509	0.476148	0.273591	0.133333	8	2	17.6667	6
P49354	4.15278	0.203506	0.240803	0	3	1	22	2
P49356	4.15278	0.203506	0.240803	0	3	1	22	2
P52292	3.83796	1.92322	0.260555	0.0416667	10	5	14.1111	5
P52926	4.20602	0.207287	0.237755	0.233333	7	6	31.3333	1
Q01094	3.54398	2.98599	0.282169	0.126374	18	11	19.5	7
Q03701	3.95602	0.0723614	0.252779	0.166667	4	3	26.6667	1
Q14192	4.03009	0.249091	0.248133	0.0357143	8	5	16.625	3
Q16666	0	0	0	0.5	3	3	36.6667	0
Q9BZR8	0	0	0	0	1	1	51	0
Q9H3D4	3.95602	0.0425581	0.252779	0.333333	4	3	36.6667	1
P04792	3.84028	0.359397	0.260398	0.3	6	4	34.8333	2
P05129	4.08295	0	0.244921	0	5	0	11.6	5
P49841	3.36574	5.54275	0.297111	0.0396825	32	14	16.5357	18
Q9Y6H8	0	0	0	0	1	1	5	0
P25101	3.78009	2.67079	0.264544	0.05	6	1	17.8	5
P05556	3.46065	0.48173	0.288963	0.0138889	9	4	11.1111	5
Q9UKP3	0	0	0	0	1	1	9	0
P05771	3.28472	1.05861	0.30444	0.0363636	16	4	13.8182	12
P20700	3.37269	2.51777	0.2965	0.0535714	10	3	16.375	7
P41180	0	0	0	0	2	2	27	0
P56537	3.88657	0.384997	0.257296	0	7	3	14	4
Q06187	3.27083	1.03848	0.305732	0.25	17	7	21	10
P06493	2.93981	8.38684	0.340157	0.0537815	44	15	14.1143	29
P07766	4.00694	0.250272	0.249567	0.25	5	4	20.25	1
P11912	3.6875	0.0350883	0.271186	0.433333	8	4	21.6667	4
P16150	0	0	0	0	2	2	32	0
P51911	0	0	0	0	2	2	15	0
Q96LC7	0	0	0	0.166667	3	3	16.3333	0
Q9NZA1	0	0	0	0	2	2	15	0
Q14209	4.71991	0	0.211869	0.666667	4	3	19	1
P06748	3.59722	0.32904	0.277992	0.160714	10	6	24.25	4
P12272	4.48611	0.00463832	0.22291	0	3	2	29.5	1
P26358	3.98611	1.23287	0.250871	0.136364	11	7	19.4545	4
P30291	3.48611	1.20177	0.286853	0.232143	12	6	24.75	6
P67870	3.40046	0.874254	0.294078	0.1	14	5	17.4545	9
P68400	2.81944	6.96148	0.35468	0.0612903	37	9	16.7097	28
Q2NKX8	0	0	0	0.333333	3	3	14.3333	0
Q92993	3.45139	2.8673	0.289738	0.114286	15	6	22.8	9
Q99640	3.81944	0	0.261818	0.5	3	1	27	2
Q99666	0	0	0	0	1	1	35	0
Q9Y3Z3	0	0	0	0	3	3	23.3333	0
Q9Y5N6	0	0	0	0	1	1	35	0
Q9P2H0	4.38657	1.56054	0.227968	0.0666667	6	3	12	3
P07332	3.49306	1.00976	0.286282	0.0833333	7	3	22.25	4
Q96JZ2	0	0	0	0	1	1	4	0
P07333	4.26559	0.262313	0.234434	0	4	2	7.5	2
P07949	2.98611	0.144988	0.334884	0.377778	14	4	35.8	10
P08235	3.90741	0.423736	0.255924	0	6	2	9.8	4
P14415	0	0	0	0	1	1	5	0
P11362	3.78935	1.23704	0.263897	0.0833333	12	7	20.5556	5
Q96GW7	1	0.198775	1	0	2	1	7	1
P08631	3.37269	2.39297	0.2965	0.0888889	15	9	20.4	6
P19525	3.69444	0.587201	0.270677	0.25	11	7	31.2222	4
Q99062	0	0	0	0	1	1	10	0
P08637	4.72055	0	0.21184	0	1	0	17	1
P08908	4.37644	0.0220435	0.228496	0.333333	3	1	19	2
P05186	0	0	0	0.25	4	4	10.25	0
P26022	1	0.280833	1	0	2	1	11.5	1
P49711	4.39352	0.325891	0.227608	0.15	6	3	22.8	3
Q01860	3.31944	2.82516	0.301255	0.0961538	16	5	17.1538	11
Q12948	0	0	0	0	2	2	18	0
P09564	1	0.023478	1	0	2	1	18.5	1
P09693	4.99769	0.00769091	0.200093	0	2	1	23.5	1
P09769	3.43056	0.756446	0.291498	0.233333	8	3	21.1667	5
P11473	4.32407	1.08128	0.231263	0.0138889	9	5	23	4
P0DMS8	4.51732	0	0.22137	0	1	0	32	1
P10070	4.48148	1.38386	0.22314	0.0555556	11	4	11	7
O96014	0	0	0	0	1	1	9	0
P56705	5.03704	0.502841	0.198529	0	3	2	9.66667	1
Q12946	0	0	0	0	1	1	9	0
Q9Y6C5	0	0	0	0	1	1	9	0
P51681	3.3287	3.2587	0.300417	0.0606061	12	7	18.8333	5
P55089	0	0	0	0	1	1	19	0
Q9C0K0	0	0	0	0	2	2	14	0
P10747	3.625	0.0908744	0.275862	0.160714	9	1	16.875	8
P11161	6.08102	0.280635	0.164446	0.5	3	2	4.5	1
Q99684	5.08333	0.215378	0.196721	0.5	3	1	4.5	2
Q13239	4.35648	0.113082	0.229543	0.0833333	4	3	21	1
Q8NFM7	0	0	0	0	1	1	9	0
P08684	0	0	0	0	1	1	9	0
P48443	4.22917	0.348125	0.236453	0.0571429	15	2	5.66667	13
Q07973	0	0	0	0	1	1	9	0
P12532	4.37182	0	0.228737	0	1	0	27	1
P18545	0	0	0	1	2	2	38.5	0
P48167	0	0	0	0	1	1	42	0
Q13936	4.78935	0.121113	0.208797	0.3	5	3	22.6	2
Q14721	4.78935	0.0796808	0.208797	0.333333	3	1	19	2
Q99439	0	0	0	0	1	1	42	0
Q9H310	0	0	0	0.5	2	2	33.5	0
Q9Y3Q4	0	0	0	0	1	1	42	0
P23297	0	0	0	0	1	1	11	0
P14555	2.5	0	0.4	0	1	0	3	1
Q8NHQ1	2	0.283969	0.5	0	3	2	2.66667	1
P14672	1	0.281632	1	0	3	2	28	1
O60662	0	0	0	0	1	1	3	0
P14784	3.19676	0.0146512	0.312817	0.344444	11	1	27.2	10
P15169	5.59353	0	0.178778	0	1	0	6	1
P19883	4.79398	0.429068	0.208595	0	4	2	11	2
Q6STE5	3.93056	1.54839	0.254417	0.0454545	12	1	6.63636	11
Q9C0J9	0	0	0	0	1	1	18	0
O43680	0	0	0	0	1	1	9	0
P10242	0	0	0	0.1	5	5	27.6	0
P16619	4.31944	0.0213542	0.231511	0	2	1	11	1
P16671	3.55556	0.637129	0.28125	0	5	2	19.6	3
P16860	4.9375	0.0711836	0.202532	0	2	1	28	1
P60880	4.79398	0.431842	0.208595	0.119048	9	6	15.1429	3
Q07869	4.17361	1.39836	0.239601	0.0845588	17	3	13.4706	14
Q14432	0	0	0	0.333333	3	3	38	0
Q14994	0	0	0	0	3	3	22.3333	0
Q15080	0	0	0	0	2	2	23	0
Q8NFA2	0	0	0	0	1	1	43	0
Q96RI1	4.60648	0.3224	0.217085	0	5	3	20.25	2
P19012	1	0.0588858	1	0	6	5	6.2	1
O14813	0	0	0	0	1	1	44	0
O60240	0	0	0	0.166667	3	3	20.6667	0
O76074	0	0	0	0	1	1	44	0
O95180	0	0	0	0	1	1	44	0
P31323	3.15509	1.1327	0.316948	0.0952381	10	3	22.1429	7
P35236	3.60648	0.0141678	0.277279	0	3	2	47.5	1
P36382	0	0	0	0	1	1	44	0
P48729	3.43287	0.848067	0.291301	0.188889	12	3	21.3	9
P54646	4.66435	0.00529574	0.214392	0.166667	3	1	19.3333	2
P78348	3.72454	0	0.26849	0	2	1	44	1
Q13351	0	0	0	0	2	2	37.5	0
Q16790	0	0	0	0	1	1	44	0
Q8IWU9	0	0	0	0	1	1	44	0
Q8N5S9	3.90046	0.15819	0.25638	0.25	6	4	26.25	2
Q8TAE6	0	0	0	0	1	1	44	0
Q8WZ42	5.00926	0.243214	0.19963	0	4	2	15.75	2
Q96T88	0	0	0	0	2	2	25	0
Q9BZE0	0	0	0	0	1	1	44	0
Q9NZV8	0	0	0	0	2	2	23.5	0
Q03518	0	0	0	0	3	3	16.3333	0
Q8NHL6	0	0	0	0	1	1	3	0
Q15078	0	0	0	0	3	3	4.66667	0
Q14781	0	0	0	0	1	1	10	0
P18510	5.59028	0.0169103	0.178882	0	2	1	31.5	1
P18564	4.04157	0	0.247429	0	1	0	19	1
P18627	4.94688	0	0.202148	0	1	0	3	1
P20273	3.76852	0.380589	0.265356	0.466667	7	4	23.6667	3
Q13492	0	0	0	0	2	2	13.5	0
Q6GPH6	0	0	0	0	1	1	26	0
P19634	1	0.281632	1	0	3	2	28	1
Q96BS2	0	0	0	0	1	1	3	0
O00463	0	0	0	0	2	2	21.5	0
P49961	0	0	0	0	1	1	42	0
P98170	3.78009	0.423249	0.264544	0.0833333	5	3	24.25	2
P19878	1	0.106424	1	0	3	2	18.3333	1
O95390	0	0	0	0	1	1	4	0
P12544	0	0	0	0	1	1	8	0
Q12864	0	0	0	0	1	1	8	0
Q9HAW9	0	0	0	0	1	1	8	0
P21579	4.7963	0	0.208494	1	4	2	7.5	2
P23352	4.23557	0	0.236096	0	1	0	20	1
P23942	5.60369	0	0.178454	0	2	0	3.5	2
Q14028	0	0	0	0	1	1	2	0
P24347	5.35566	0	0.186718	0	1	0	4	1
Q9NSV4	0	0	0	0	1	1	24	0
Q9NZJ0	0	0	0	0	1	1	24	0
Q92769	1	0.359657	1	0.1	7	5	21.5	2
P27658	4.45266	0	0.224585	0	1	0	10	1
Q14206	0	0	0	0	1	1	33	0
P28069	1	2.79172e-05	1	0	2	1	2	1
P28221	4.43548	0	0.225455	0.166667	3	0	16.6667	3
P28222	4.5127	0	0.221597	0	2	0	23.5	2
P28223	4.36343	0.563367	0.229178	0.0833333	5	1	17.75	4
Q7Z6G8	5.34028	0.287262	0.187256	0	2	1	3.5	1
P28335	4.10575	0	0.243561	0.0833333	4	0	19.25	4
P0C869	0	0	0	0	2	2	30.5	0
P53355	3.4375	0.0816572	0.290909	0.0833333	7	3	27.75	4
Q08493	0	0	0	0	1	1	51	0
P28566	4.5127	0	0.221597	0	2	0	23.5	2
P29274	4.37182	0	0.228737	0.166667	3	0	23	3
P29275	4.37182	0	0.228737	0.166667	3	0	23	3
P21854	0	0	0	0	1	1	17	0
Q6GTX8	0	0	0	0	1	1	17	0
Q14213	0	0	0	0	1	1	9	0
P30203	5.12414	0	0.195155	0	1	0	4	1
P30273	3.36259	0	0.29739	0.35	5	0	28	5
P30542	4.5127	0	0.221597	0	2	0	23.5	2
P30874	3.93072	0	0.254407	0	2	0	24.5	2
P30939	4.51732	0	0.22137	0	1	0	32	1
P31314	4.71363	0	0.212151	0	1	0	21	1
P63211	3.34954	1.25598	0.298549	0.0909091	12	3	15.5833	9
Q14315	1.33333	0.37958	0.75	0	3	1	12	2
Q7Z6J0	1	0.283284	1	0	3	2	11.6667	1
Q8IYJ3	1.5	0.0741245	0.666667	0	2	1	17.5	1
Q9Y261	1	0.281632	1	0.166667	4	3	17	1
Q15884	0	0	0	0	1	1	13	0
Q8IZW8	0	0	0	0	1	1	13	0
Q9Y446	0	0	0	0	1	1	13	0
P32320	1.5	0.563263	0.666667	0	2	1	5.5	1
Q86UK7	1	0.282779	1	0	2	1	1.5	1
P34969	4.37182	0	0.228737	0.166667	3	0	23	3
P35556	4.60508	0	0.217151	0	1	0	17	1
P36402	4.67436	0.168025	0.213933	0.05	5	1	13.2	4
Q9Y2T1	4.31713	0.528961	0.231635	0.0833333	5	3	13	2
Q5VTD9	4.13426	1.15458	0.241881	0	8	6	8.14286	2
Q99958	0	0	0	0	1	1	28	0
P40197	4.37182	0	0.228737	0	1	0	27	1
P35557	0	0	0	1	2	2	49	0
P81172	0	0	0	0	1	1	54	0
Q9BZS1	0	0	0	0.166667	4	4	26.5	0
Q9NZQ7	0	0	0	0.5	2	2	41.5	0
Q9UJQ4	0	0	0	0.5	2	2	33.5	0
P41222	1	0	1	0	1	0	3	1
P30613	0	0	0	0	1	1	11	0
P41595	4.37182	0	0.228737	0.166667	3	0	23	3
P00973	0	0	0	0.833333	3	3	24	0
P05161	0	0	0	0.833333	3	3	24	0
P20591	0	0	0	0.416667	4	4	18.5	0
P28068	0	0	0	0	1	1	44	0
P29728	0	0	0	0.833333	3	3	24	0
P52630	3.50926	0.231201	0.28496	0.108333	18	2	12.0625	16
Q00978	4.11343	0.419427	0.243106	0.151515	13	2	8.66667	11
Q07325	5.05324	0.0988421	0.197893	0	3	2	21.6667	1
Q15646	0	0	0	1	2	2	30	0
Q92985	4.25694	1.34131	0.23491	0.285714	8	3	15.125	5
Q99102	0	0	0	0	2	2	29	0
Q9Y6K5	0	0	0	0.833333	3	3	24	0
P43116	3.73903	0	0.267449	0	1	0	25	1
Q13422	1.5	0.00687291	0.666667	0.166667	5	4	18.25	1
Q8IWV1	4.01389	0.00636599	0.249135	0.166667	3	1	22	2
P43489	1	0	1	0	1	0	2	1
Q8IZL2	4.62963	0	0.216	0.333333	4	1	8.66667	3
Q9HCC6	0	0	0	1	2	2	12.5	0
Q9Y543	0	0	0	1	2	2	12.5	0
P46663	4.37644	0	0.228496	0.5	2	0	27	2
P07148	0	0	0	0.333333	3	3	14.3333	0
P22680	0	0	0	0.25	4	4	16.25	0
P55058	0	0	0	0.5	2	2	16	0
Q02928	0	0	0	0.333333	3	3	14.3333	0
Q6Q788	6.36574	0.0194145	0.157091	0.166667	6	5	14.5	1
P49810	3.66898	1.33416	0.272555	0	9	5	9.5	4
Q8WYR1	0	0	0	0	1	1	10	0
O14807	0	0	0	0	2	2	3	0
P62877	3.93519	0.639431	0.254118	0.0666667	7	1	13.5	6
Q3V5L5	0	0	0	0	1	1	5	0
P20929	0	0	0	0	1	1	28	0
P52742	0	0	0	0	1	1	28	0
Q75N90	4.80556	0.0394551	0.208092	0	2	1	20	1
Q8IZQ8	1	0.281632	1	0	2	1	14.5	1
P50052	4.71594	0	0.212047	0	1	0	22	1
P50406	4.37182	0	0.228737	0.166667	3	0	23	3
P50479	1.5	0	0.666667	0	1	0	5	1
Q9Y258	0	0	0	0	1	1	10	0
P54257	1	0.281972	1	0.1	5	4	6.4	1
Q9H3M7	0	0	0	0	1	1	9	0
P52803	4.22759	0.0141683	0.236542	0	3	1	4.5	2
P54764	4.12184	0.0485321	0.24261	0	6	2	10.6667	4
P53779	3.5463	0.0611429	0.281984	0.0444444	11	1	18	10
P17024	0	0	0	0	1	1	5	0
P54753	4.18245	0	0.239094	0	3	1	21	2
P55916	4.33796	0.00717648	0.230523	0	3	1	22	2
Q9C026	0	0	0	0	1	1	7	0
P61812	4.57639	0.10473	0.218513	0	5	2	13.6667	3
Q9ULK5	0	0	0	0	1	1	17	0
Q6P050	0	0	0	0	1	1	6	0
Q8NCQ5	0	0	0	0	1	1	6	0
Q9Y2N7	0	0	0	0.5	2	2	17.5	0
Q08828	0	0	0	0	2	2	22	0
Q9Y4H4	0	0	0	0	1	1	32	0
Q9UPR5	0	0	0	0	1	1	27	0
P63167	4.96767	0.714381	0.201302	0.1	5	3	4.6	2
Q9NRX3	0	0	0	0	3	3	7.66667	0
O43739	0	0	0	0	2	2	10	0
Q9UIA0	0	0	0	0	2	2	10	0
Q9NYF0	4.80556	0.005126	0.208092	0	2	1	11.5	1
P55008	0	0	0	0	1	1	9	0
Q2V2M9	0	0	0	0	1	1	31	0
Q9H257	0	0	0	0	1	1	31	0
Q9UMD9	0	0	0	0	1	1	31	0
P05181	0	0	0	0	1	1	6	0
P78368	5.22171	0	0.191508	0	1	0	5	1
P98164	4.3588	0.704526	0.229421	0	3	1	5.33333	2
P09914	0	0	0	0.333333	3	3	10.3333	0
Q8WXG1	0	0	0	0	1	1	12	0
O95267	0	0	0	0	1	1	14	0
Q14526	3.5463	0.429967	0.281984	0.0833333	5	1	27	4
Q9NPH5	0	0	0	0	1	1	14	0
Q8WUY3	0	0	0	0	1	1	14	0
O95935	0	0	0	0	1	1	13	0
Q9H6I2	0	0	0	0	1	1	13	0
Q01955	1	0.364488	1	0	3	1	6.66667	2
O75445	0	0	0	0	1	1	3	0
P98095	0	0	0	0	2	2	2.5	0
Q15389	4.38889	0.0504481	0.227848	0.333333	4	2	18	2
P55291	0	0	0	0	1	1	8	0
Q03431	4.38106	0	0.228255	0	1	0	12	1
Q9BYK8	0	0	0	0	1	1	17	0
Q08116	1	0	1	0	1	0	2	1
Q12852	0	0	0	0	2	2	2	0
Q8TDQ0	0	0	0	0	1	1	11	0
Q13015	5.66359	0	0.176566	0	1	0	5	1
Q13237	4.83141	0	0.206979	0	1	0	6	1
P80217	0	0	0	0	1	1	7	0
Q2M1K9	0	0	0	0	1	1	20	0
Q96K83	0	0	0	0	1	1	20	0
Q13535	3.66437	0.0373103	0.272898	0.0833333	9	1	13.6667	8
Q92903	0	0	0	0	1	1	9	0
Q9NSU2	0	0	0	0	1	1	9	0
Q14055	1.5	0	0.666667	0	1	0	5	1
Q14168	4.39261	0	0.227655	0	1	0	11	1
Q8TDC0	1	0.0475699	1	0	2	1	2.5	1
Q14114	0	0	0	0	1	1	4	0
Q14653	4.24769	0.849402	0.235422	0.0454545	11	1	5.27273	10
Q10589	0	0	0	0	1	1	11	0
Q6NTF7	0	0	0	0	1	1	11	0
Q96AK3	0	0	0	0	1	1	11	0
Q14773	4.45266	0	0.224585	0	1	0	9	1
Q15726	5.69053	0	0.175731	0	1	0	12	1
Q15777	5.59584	0	0.178704	0	1	0	6	1
Q9C075	0	0	0	0	1	1	22	0
Q00888	0	0	0	0	1	1	17	0
Q16849	5.34793	0	0.186988	0	1	0	2	1
Q9H254	4.35797	0.10154	0.229465	0	2	1	14.5	1
Q24JP5	4.35023	0	0.229873	0	2	0	14.5	2
Q96KG7	0	0	0	0	1	1	2	0
Q59EK9	5.12471	0	0.195133	0	1	0	7	1
Q5FBB7	4.82648	0	0.20719	0.25	5	1	4.25	4
Q96GD4	3.89655	0.16	0.256637	0.1	7	3	14.4	4
Q9NSP4	4.82648	0	0.20719	0.25	5	1	4.25	4
Q5T2W1	4.90553	0	0.203852	0	2	0	6	2
Q13113	0	0	0	0	1	1	2	0
Q68CJ9	3.8945	0.0716495	0.256773	0.030303	13	1	8.5	12
Q9NR55	4.8922	0	0.204407	0	2	1	12	1
Q9NSA1	0	0	0	0	1	1	12	0
Q6GPH4	4.77136	0	0.209584	0	1	0	4	1
Q15327	0	0	0	0	1	1	11	0
Q6ZMJ4	5.25576	0	0.190267	0	1	0	2	1
Q6ZMQ8	1	0	1	0	1	0	3	1
Q6ZN04	4.93303	0	0.202715	0	1	0	20	1
Q6ZN44	4.42956	0	0.225756	0	1	0	4	1
Q76N89	5.12471	0	0.195133	0	1	0	7	1
Q7L590	1.5	0.00283695	0.666667	0	2	1	4	1
Q7Z2Z2	4.8776	0	0.205019	0	1	0	6	1
Q7Z465	4.38799	0	0.227895	0	1	0	19	1
Q86TG7	5.16859	0	0.193476	0	1	0	6	1
Q8N9L1	0	0	0	0	1	1	2	0
Q8IZD9	4.66051	0	0.214569	0	1	0	6	1
P63267	0	0	0	0	1	1	2	0
Q8N357	1	0.0032049	1	0	3	1	1.66667	2
Q9GZW8	0	0	0	0	1	1	3	0
Q8N3U4	4.4424	0	0.225104	0	3	0	19	3
Q07108	0	0	0	0	1	1	3	0
Q8N6P7	3.57275	0	0.279897	1	2	0	49	2
Q8N9B8	4.16166	0	0.240289	0	1	0	13	1
Q8NFP9	4.14781	0	0.241091	0	1	0	7	1
O15273	0	0	0	0	2	2	3	0
Q8WVJ9	3.78291	0	0.264347	0.1	5	0	13.4	5
Q9BPY8	0	0	0	0	1	1	6	0
Q92913	1	0	1	0	2	0	2	2
O43638	0	0	0	0	1	1	5	0
Q969G2	1.5	0	0.666667	0	1	0	2	1
Q96C10	1	0	1	0	1	0	5	1
Q96DX8	4.3418	0	0.230319	0	1	0	12	1
Q96J92	1	0	1	0	1	0	4	1
Q96JN2	5.12471	0	0.195133	0	1	0	7	1
Q86UW1	0	0	0	0	1	1	4	0
Q99705	4.37644	0	0.228496	0.5	2	0	27	2
Q93033	0	0	0	0	1	1	4	0
Q9BPU6	4.48499	0	0.222966	0	1	0	4	1
Q9BSJ6	1	0	1	0	1	0	2	1
Q9BUH8	5.12471	0	0.195133	0	1	0	7	1
Q9BWT6	4.14319	0	0.24136	0	1	0	28	1
Q9BYX4	1	0	1	0	1	0	5	1
Q9H2E6	1.5	0	0.666667	0	1	0	3	1
Q9H4M7	4.44342	0	0.225052	0	1	0	15	1
Q9H6Q3	4.08776	0	0.244633	0	1	0	22	1
Q9H772	5.59353	0	0.178778	0	1	0	8	1
Q9HAW4	4.1078	0	0.243439	0.5	2	0	18.5	2
Q9HB89	4.71594	0	0.212047	0	1	0	22	1
Q9HBE5	3.65127	0	0.273877	0	1	0	54	1
Q9P2A4	1.5	0	0.666667	0	1	0	5	1
Q9UBC7	5.10092	0	0.196043	0	1	0	4	1
Q9UBN4	6.31409	0	0.158376	0	2	0	5	2
Q9UII4	1	0	1	0	1	0	5	1
P57739	0	0	0	0	1	1	13	0
Q9UK05	1	0	1	0	1	0	4	1
Q9UM73	3.37182	0	0.296575	0.166667	6	1	30.75	5
Q9UMF0	4.66051	0	0.214569	0	1	0	6	1
Q9UNW8	4.71132	0	0.212255	0	2	0	18.5	2
Q9UQ16	5.95622	0	0.167892	0	1	0	5	1
P19622	0	0	0	0	1	1	4	0
Q9Y271	4.37644	0	0.228496	0.5	2	0	27	2
Q9Y286	4.03464	0	0.247853	0	1	0	35	1
Q9Y2R2	4.08776	0	0.244633	0	1	0	22	1
Q9Y2T4	3.68822	0	0.271133	0	1	0	42	1
Q9Y328	1.66667	0	0.6	0	1	0	3	1
Q9Y6Q5	7.13103	0	0.140232	0	1	0	3	1
(2C) Network property analysis at C2.5
A0PJZ3	4.58672	0	0.218021	0	1	0	18	1
P46531	3.6	3.12515	0.277778	0.0522876	22	10	10.5	12
O00463	4.84074	0.378387	0.20658	0	3	2	13.6667	1
Q93009	3.85556	2.45111	0.259366	0.047619	9	6	10.8571	3
O00512	4.61765	0	0.216561	0	2	0	14	2
P35222	3.64444	5.49212	0.27439	0.0626781	32	18	12.5926	14
Q9Y3Y4	0	0	0	0	1	1	2	0
O14594	4.49815	0	0.222313	0	1	0	8	1
P09429	3.51111	1.14715	0.28481	0.160714	12	8	19	4
O14745	4.58889	0.773867	0.217918	0	5	2	13.4	3
P35228	0	0	0	0.233333	6	6	26.3333	0
Q06495	0	0	0	0	1	1	5	0
O14944	3.64207	0	0.274569	0	1	0	25	1
P00533	2.65185	12.7136	0.377095	0.13	31	12	19	19
O15360	4.07778	0.040495	0.245232	0.25	4	3	15.75	1
P38398	3.08519	5.88641	0.32413	0.118577	27	12	16.1304	15
O15524	3.14444	2.1689	0.318021	0.198718	16	9	17.5385	7
P01579	3.42963	2.38364	0.291577	0.111111	11	5	14.8889	6
P08069	2.96667	1.31062	0.337079	0.212121	16	5	21.25	11
P27986	2.85185	5.29252	0.350649	0.10114	32	15	13.7778	17
P42224	2.94815	8.17917	0.339196	0.0579832	41	10	10.4857	31
P62993	3.04074	4.83673	0.328867	0.0738916	32	20	9.2069	12
Q08881	3.89259	1.23582	0.256898	0.0714286	11	5	9.57143	6
O15534	4.22593	0.394103	0.236635	0.05	7	4	6.4	3
P13866	0	0	0	0	1	1	5	0
P49674	3.51852	0.731064	0.284211	0.2	10	4	15.3333	6
Q16665	3.48519	4.4645	0.286929	0.0643275	21	7	11.5263	14
O43603	4.12635	0.487718	0.242345	0	4	1	16.5	3
O95837	4.5203	0.816902	0.221224	0.00367647	17	16	4.41176	1
P08754	4.28571	1.25507	0.233333	0.0021645	23	19	4.45455	4
P63096	3.22059	8.17009	0.310502	0.0276923	26	19	7.03846	7
O43747	1	0.00320262	1	0	3	1	1.33333	2
P08247	0	0	0	0	2	2	16	0
P11277	0	0	0	0	1	1	3	0
O43914	4.91513	0	0.203453	0	1	0	9	1
P43403	3.92963	1.24826	0.254477	0.0555556	11	4	8.11111	7
O75339	3.95572	0	0.252799	0	1	0	12	1
O75400	4.78889	0.038877	0.208817	0	4	3	6.66667	1
P61981	3.79259	2.24442	0.263672	0.0714286	18	13	13.8571	5
O75445	4.66052	0	0.214568	0	1	0	8	1
P05783	3.67407	0.30976	0.272177	0.196429	10	6	19.25	4
O75553	3.31111	0.106973	0.302013	0	4	1	19.3333	3
P12931	2.52963	13.0174	0.395315	0.083908	40	16	15.5667	24
P46108	3.41111	0.704357	0.29316	0.122222	12	8	12.2	4
O75909	4.20741	0.691274	0.237676	0.1	5	1	13.2	4
P24941	3.25926	5.36201	0.306818	0.0857143	30	11	11.5714	19
Q7Z6G3	0	0	0	0	2	2	6	0
Q8N5I3	0	0	0	0	1	1	5	0
Q93062	1	0.302865	1	0	4	3	4.25	1
O76096	1	0	1	0	1	0	3	1
P07711	0	0	0	0	3	3	12	0
O95600	1	0	1	0	2	1	2	1
P56545	1	0.301916	1	0	3	2	12	1
O95750	4.28782	0	0.233219	0	1	0	9	1
P01116	3.3	1.9011	0.30303	0	10	4	8.33333	6
P32246	3.53333	2.02381	0.283019	0.0714286	8	5	14.5714	3
O95841	4.45018	0	0.22471	0	1	0	7	1
Q02763	3.46296	0.369269	0.28877	0.166667	10	4	15.2857	6
O96009	4.45756	0	0.224338	0	1	0	20	1
P63104	3.47037	3.33404	0.288154	0.0657895	26	17	12.15	9
P01106	4.20741	2.21167	0.237676	0.0711462	26	15	14	11
P03372	3.17407	4.85345	0.315053	0.163043	26	14	21.25	12
P08729	0	0	0	0	1	1	25	0
P10275	3.71481	1.72507	0.269192	0.158333	23	15	19.25	8
P17612	2.65556	8.07323	0.376569	0.0455665	34	6	11.5517	28
P31947	3.94074	0.875614	0.253759	0.233333	11	6	16.7	5
P40763	2.67407	7.42739	0.373961	0.0833333	38	12	13.75	26
P61586	5.89259	0.391501	0.169705	0.133333	6	5	15.8333	1
P68133	3.24815	1.87848	0.307868	0.0714286	7	1	15	6
Q07912	3.92222	1.25313	0.254958	0.0952381	9	6	15.1429	3
O43272	0	0	0	0	1	1	23	0
O43915	0	0	0	0.35	5	5	29.2	0
P06400	3.84074	4.84531	0.260366	0.102339	27	16	14.1579	11
P08253	1	0.301916	1	0.119048	7	6	24.5714	1
P14780	0	0	0	0.333333	3	3	30.6667	0
P17693	1	0.301916	1	0	2	1	12	1
P49767	0	0	0	0.233333	6	6	26	0
P52790	0	0	0	0	3	3	14.3333	0
Q13287	5.1963	0.30371	0.192445	0.3	7	5	20.8333	2
Q15796	3.64444	3.12521	0.27439	0.109091	14	8	14.9091	6
Q8N0Y7	0	0	0	0	2	2	21	0
[truncated: 292 more rows]
